# Supplementary material for: In marine Bacteroidetes the bulk of glycan degradation during algae blooms is mediated by few clades using a restricted set of genes
Source: ISME J. 2019 Jul 17;13(11):2800–16. doi: 10.1038/s41396-019-0476-y (PMC6794258; doi:10.1038/s41396-019-0476-y)
Supplement: Supplementary file 7 — Supplementary Table S1 [file 41396_2019_476_MOESM7_ESM.xlsx]

## Sheet: Sheet1
Supplementary Table S1.
Sequencing, assembly and binning statistics of the 38 metagenome datasets used in this study:
Sampling Date	Reference	Sample ID	Sequencing Platform	Project Name	NCBI BioProject accession	Number of raw reads	Number of quality filtered reads	Number of SPAdes error corrected reads	% SPAdes error corrected reads of total raw reads	Assembly length total [Mbp]	N50 [bp]	Assembly length contigs >= 2500 [Mbp]	Longest contig [kbp]	N50 contigs >= 2500 [kbp]	Reads mapped to assembled contigs >= 2500	% of SPAdes error corrected reads mapped to contigs >=2500	Metagenomes mapped for coverage profiles	Number of automatically binned MAGs	Number of refined Bacteroidetes MAGs
2010-03-03	Teeling, Fuchs et al. 2016. eLife 5: e11888.	29923	HiSeq 2000	COGITO 998_met_01	PRJNA266672	285509546	215734422	212493558	74.4261	1698.21	576	371.9	592	8.9	91675383	43.1427	20100303; 20100330; 20100413; 20100420; 20100511	165	28
2010-03-30	this study	109156	HiSeq 2500	COGITO_mtgs_100330	PRJNA367463	87007870	81716370	79815194	91.7333	835.53	456	149.7	582.9	8.6	34881276	43.7026	20100303; 20100330; 20100413; 20100423; 20100511	133	17
2010-04-08	Teeling, Fuchs et al. 2016. eLife 5: e11888.	29924	HiSeq 2000	COGITO 998_met_02	PRJNA266673	330603192	232384184	230760892	69.8	761.212	666	202.3	815.9	11.1	124648921	54.0165	20100330; 20100408; 20100420; 20100511; 20100518	184	27
2010-04-13	this study	109157	HiSeq 2500	COGITO_mtgs_100413	PRJNA367464	85204698	79754314	77370768	90.8058	1001.15	405	171.2	633.9	11	29974421	38.7413	20100330; 20100413; 20100423; 20100430; 20100511	156	19
2010-04-20	this study	109158	HiSeq 2500	COGITO_mtgs_100420	PRJNA365000	83499192	78919256	77197052	92.4525	814.52	439	156.2	1050.8	13.1	37529563	48.6153	20100303; 20100330; 20100413; 20100420; 20100511	129	19
2010-04-23	this study	109159	HiSeq 2500	COGITO_mtgs_100423	PRJNA365001	79594912	75009358	73141494	91.8922	801.476	438	149.8	566.1	10.4	34608593	47.3173	20100303; 20100413; 20100423; 20100430; 20100518	126	20
2010-04-30	this study	109160	HiSeq 2500	COGITO_mtgs_100430	PRJNA365002	72546152	68614694	66862714	92.1658	826.801	443	156.6	552.3	12.1	29296463	43.8158	20100330; 20100420; 20100430; 20100511; 20100518	132	20
2010-05-04	Teeling, Fuchs et al. 2016. eLife 5: e11888.	29925	HiSeq 2000	COGITO 998_met_03	PRJNA266674	274336674	224993942	223399178	81.4325	1393.03	507	299.3	596.8	10.4	112737438	50.4646	20100413; 20100423; 20100430; 20100504; 20100511	210	40
2010-05-11	this study	109161	HiSeq 2500	COGITO_mtgs_100511	PRJNA365003	75567206	71051770	69527472	92.0075	792.361	595	214.3	898.1	14	34111874	49.0624	20100330; 20100420; 20100430; 20100511; 20100518	144	32
2010-05-18	Teeling, Fuchs et al. 2016. eLife 5: e11888.	29926	HiSeq 2000	COGITO 998_met_04	PRJNA266676	309971624	199665578	197562770	63.7358	1124.29	742	325.4	614	10.7	104332631	52.8099	20100303; 20100413; 20100430; 20100511; 20100518	215	49
2011-03-21	this study	109162	HiSeq 2500	COGITO_mtgs_110321	PRJNA365004	84894030	79587610	77623646	91.4359	1146.37	528	212.9	406.2	9.2	27435381	35.3441	20110321; 20110331; 20110407; 20110421; 20110512	139	22
2011-03-24	Teeling, Fuchs et al. 2016. eLife 5: e11888.	29927	HiSeq 2000	COGITO 998_met_05	PRJNA266677	304742176	244800088	242476992	79.5679	2062.52	566	385.5	355.3	8	85406479	35.2225	20110321; 20110324; 20110331; 20110414; 20110519	187	34
2011-03-28	this study	109163	HiSeq 2500	COGITO_mtgs_110328	PRJNA365005	75242542	69406062	67353758	89.5155	1078.05	477	180.1	442.7	8.1	20910819	31.0463	20110321; 20110328; 20110404; 20110421; 20110516	130	20
2011-03-31	this study	109164	HiSeq 2500	COGITO_mtgs_110331	PRJNA365006	74047178	69292462	67668754	91.386	958.502	539	193	394.7	8.2	24458631	36.1446	20110321; 20110331; 20110407; 20110421; 20110519	128	26
2011-04-04	this study	109165	HiSeq 2500	COGITO_mtgs_110404	PRJNA365007	79429002	73995840	72216226	90.9192	1014.55	523	206.6	326.3	8.4	24307869	33.6598	20110321; 20110331; 20110404; 20110414; 20110506	132	22
2011-04-07	this study	109166	HiSeq 2500	COGITO_mtgs_110407	PRJNA365008	88393908	82789928	80936712	91.5637	1041.27	508	201	254.7	8.5	27307998	33.7399	20110331; 20110407; 20110414; 20110426; 20110519	147	30
2011-04-14	this study	109167	HiSeq 2500	COGITO_mtgs_110414	PRJNA365009	76260848	71086194	69297108	90.8685	893.375	489	184.9	287.1	9.3	23621458	34.0872	20110321; 20110407; 20110414; 20110421; 20110512	143	21
2011-04-21	this study	109168	HiSeq 2500	COGITO_mtgs_110421	PRJNA365010	81789256	76032310	74178166	90.6943	930.559	549	205.4	428.1	9.3	27222611	36.699	20110324; 20110414; 20110421; 20110428; 20110516	143	28
2011-04-26	this study	109169	HiSeq 2500	COGITO_mtgs_110426	PRJNA365011	84364922	78545118	76568288	90.7584	983.084	541	205.1	454.2	9.5	29906708	39.0589	20110331; 20110414; 20110426; 20110506; 20110516	146	34
2011-04-28	Teeling, Fuchs et al. 2016. eLife 5: e11888.	29928	HiSeq 2000	COGITO 998_met_06	PRJNA266678	295426382	235544646	232642238	78.748	1713.18	605	394.5	818.2	9.9	102504650	44.0611	20110404; 20110421; 20110428; 20110506; 20110519	220	49
2011-05-06	this study	109170	HiSeq 2500	COGITO_mtgs_110506	PRJNA365012	80085580	74970646	73222132	91.4299	887.441	520	204.8	428.2	9.9	31186920	42.5922	20110324; 20110414; 20110506; 20110512; 20110523	154	36
2011-05-09	this study	109171	HiSeq 2500	COGITO_mtgs_110509	PRJNA365013	90174260	84434414	82544920	91.5393	1025.36	481	210.4	286	10.4	34894162	42.2729	20110404; 20110428; 20110509; 20110516; 20110530	166	38
2011-05-12	this study	109172	HiSeq 2500	COGITO_mtgs_110512	PRJNA365014	81683140	75835970	73756596	90.296	1000.34	476	208	421.1	10.4	30546591	41.4154	20110421; 20110506; 20110512; 20110519; 20110530	164	40
2011-05-16	this study	109173	HiSeq 2500	COGITO_mtgs_110516	PRJNA365015	88557186	83034602	81479096	92.0073	837.559	578	219.2	493.6	10.6	40673262	49.9186	20110404; 20110509; 20110516; 20110523; 20110530	165	42
2011-05-19	this study	109174	HiSeq 2500	COGITO_mtgs_110519	PRJNA365016	100457324	94028844	92436886	92.0161	856.355	666	246.5	399.2	10.9	48010342	51.9385	20110421; 20110512; 20110519; 20110523; 20110530	182	37
2011-05-23	this study	109175	HiSeq 2500	COGITO_mtgs_110523	PRJNA365017	227207716	207300790	204370936	89.9489	1246.24	723	365.7	594.3	12.6	110140896	53.8926	20110404; 20110506; 20110516; 20110523; 20110530	217	53
2011-05-26	Teeling, Fuchs et al. 2016. eLife 5: e11888.	29929	HiSeq 2000	COGITO 998_met_07	PRJNA266679	324219736	250091456	247502950	76.338	1671.92	608	402.7	428.2	9.9	115681107	46.7393	20110331; 20110509; 20110519; 20110526; 20110530	230	54
2011-05-30	this study	109176	HiSeq 2500	COGITO_mtgs_110530	PRJNA365018	83974950	77770314	75623304	90.0546	1278.58	511	234.3	513	10.3	27778599	36.7329	20110324; 20110421; 20110506; 20110523; 20110530	185	43
2012-03-08	Teeling, Fuchs et al. 2016. eLife 5: e11888.	29930	HiSeq 2000	COGITO 998_met_08	PRJNA266685	311415662	207556978	202731500	65.1	1803.32	579	348.7	331.2	7.8	77507182	38.2314	20120308; 20120405; 20120412; 20120426; 20120524	205	20
2012-04-05	this study	109177	HiSeq 2500	COGITO_mtgs_120405	PRJNA365019	173626414	161992212	158745174	91.4292	1850.35	544	369	1185.7	8.5	58803395	37.0426	20120308; 20120405; 20120412; 20120503; 20120531	215	30
2012-04-12	this study	109178	HiSeq 2500	COGITO_mtgs_120412	PRJNA365020	175790324	164053740	161072576	91.6277	2160.4	546	443.2	1062.7	8.8	57745869	35.8508	20120405; 20120412; 20120426; 20120503; 20120524	192	33
2012-04-16	Teeling, Fuchs et al. 2016. eLife 5: e11888.	29931	HiSeq 2000	COGITO 998_met_09	PRJNA266687	258751220	210093962	208094524	80.4226	1720.59	533	338.1	282.1	8.1	66926449	32.1616	20120405; 20120416; 20120426; 20120503; 20120607	169	33
2012-04-26	this study	109179	HiSeq 2500	COGITO_mtgs_120426	PRJNA365021	110390598	96979192	94146854	85.2852	1033.33	582	238	634.3	9.3	43373630	46.0702	20120405; 20120416; 20120426; 20120503; 20120531	150	41
2012-05-03	this study	109180	HiSeq 2500	COGITO_mtgs_120503	PRJNA365022	105224208	94343038	92714078	88.111	1010.98	716	281.2	501.2	9.6	42028668	45.3315	20120405; 20120426; 20120503; 20120510; 20120531	164	44
2012-05-10	Teeling, Fuchs et al. 2016. eLife 5: e11888.	32354	HiSeq 2000	COGITO 998_met_10	PRJNA266688	272267348	222320174	220618430	81.0301	1819.25	625	414.4	594.3	9.4	90321614	40.9402	20120308; 20120503; 20120510; 20120524; 20120607	232	52
2012-05-24	this study	109181	HiSeq 2500	COGITO_mtgs_120524	PRJNA365023	113234474	101681308	98707166	87.1706	1079.21	591	275.4	265.9	10.2	46400806	47.0085	20120412; 20120510; 20120524; 20120531; 20120607	202	52
2012-05-31	this study	109182	HiSeq 2500	COGITO_mtgs_120531	PRJNA365024	102492998	91212794	87898668	85.7607	932.353	547	212	357	10.4	43271271	49.2286	20120412; 20120503; 20120524; 20120531; 20120607	149	32
2012-06-07	this study	109183	HiSeq 2500	COGITO_mtgs_120607	PRJNA365025	189120228	169486964	165312738	87.4115	1556.39	594	359.2	448.4	9.8	79480296	48.0787	20120308; 20120416; 20120503; 20120531; 20120607	205	49
Statistics of the 14 metaproteome datasets used in this study:
Sampling Date	Reference	Proteins	Peptides	Unique Peptides	Spectra	Pride Project ID	Pride Assay ID
2009-03-31	Teeling, Fuchs et al., 2012. Science 336: 608-11.	135933	651262	142293	323178	Project PXD008238	82417
2009-04-07	Teeling, Fuchs et al., 2012. Science 336: 608-11.	202167	857789	210362	422102	Project PXD008238	82418
2009-04-14	Teeling, Fuchs et al., 2012. Science 336: 608-11.	309566	1059151	317209	573706	Project PXD008238	82419
2009-04-21	Teeling, Fuchs et al., 2012. Science 336: 608-11.	179722	902614	189919	460619	Project PXD008238	82409
2010-03-03	Kappelmann et al., 2019. ISME J 13: 76-91.	284374	518493	195659	275556	Project PXD008238	82413
2010-04-08	Kappelmann et al., 2019. ISME J 13: 76-91.	310303	617130	231775	334120	Project PXD008238	82414
2010-05-04	Kappelmann et al., 2019. ISME J 13: 76-91.	231309	489112	175548	265560	Project PXD008238	82415
2010-05-18	Kappelmann et al., 2019. ISME J 13: 76-91.	178418	498754	149276	262857	Project PXD008238	82416
2011-03-24	Kappelmann et al., 2019. ISME J 13: 76-91.	320597	549524	226766	306748	Project PXD008238	82420
2011-04-28	Kappelmann et al., 2019. ISME J 13: 76-91.	190451	593218	157654	299575	Project PXD008238	82410
2011-05-26	Kappelmann et al., 2019. ISME J 13: 76-91.	169939	525606	146615	277924	Project PXD008238	82421
2012-03-08	Kappelmann et al., 2019. ISME J 13: 76-91.	534032	952930	511391	657605	Project PXD008238	82411
2012-04-16	Kappelmann et al., 2019. ISME J 13: 76-91.	426612	767997	348345	462317	Project PXD008238	82422
2012-05-10	Kappelmann et al., 2019. ISME J 13: 76-91.	73715	338251	67444	162812	Project PXD008238	82412
Information on the MAGs in this study (the published dataset also includes additional metagenomes from 2016 and corresponding additional MAGs that are not part of this study):
analysis_accession	study_accession	sample_accession	secondary_sample_accession	tax_id	taxon	MAG_ID
ERZ1022847	PRJEB28156	SAMEA5732639	ERS3535942	1129257	uncultured Bacteroidia bacterium	20100303_Bin_1_9
ERZ1022848	PRJEB28156	SAMEA5732640	ERS3535943	1129257	uncultured Bacteroidia bacterium	20100303_Bin_26_1
ERZ1022849	PRJEB28156	SAMEA5732641	ERS3535944	1129257	uncultured Bacteroidia bacterium	20100303_Bin_26_2
ERZ1022850	PRJEB28156	SAMEA5732642	ERS3535945	1129257	uncultured Bacteroidia bacterium	20100303_Bin_26_3
ERZ1022851	PRJEB28156	SAMEA5732643	ERS3535946	1129257	uncultured Bacteroidia bacterium	20100303_Bin_3_1
ERZ1022852	PRJEB28156	SAMEA5732644	ERS3535947	1129257	uncultured Bacteroidia bacterium	20100303_Bin_38_1
ERZ1022853	PRJEB28156	SAMEA5732645	ERS3535948	1129257	uncultured Bacteroidia bacterium	20100303_Bin_41_2
ERZ1022854	PRJEB28156	SAMEA5732646	ERS3535949	1129257	uncultured Bacteroidia bacterium	20100303_Bin_54_2
ERZ1022855	PRJEB28156	SAMEA5732647	ERS3535950	1129257	uncultured Bacteroidia bacterium	20100303_Bin_72_1
ERZ1022856	PRJEB28156	SAMEA5732648	ERS3535951	1129257	uncultured Bacteroidia bacterium	20100303_Bin_72_2
ERZ1022857	PRJEB28156	SAMEA5732649	ERS3535952	1129257	uncultured Bacteroidia bacterium	20100408_Bin_28_1
ERZ1022858	PRJEB28156	SAMEA5732650	ERS3535953	1129257	uncultured Bacteroidia bacterium	20100408_Bin_28_2
ERZ1022859	PRJEB28156	SAMEA5732651	ERS3535954	1129257	uncultured Bacteroidia bacterium	20100408_Bin_6_1
ERZ1022860	PRJEB28156	SAMEA5732652	ERS3535955	1129257	uncultured Bacteroidia bacterium	20100408_Bin_76
ERZ1022861	PRJEB28156	SAMEA5732653	ERS3535956	1129257	uncultured Bacteroidia bacterium	20100413_Bin_1_3
ERZ1022862	PRJEB28156	SAMEA5732654	ERS3535957	1129257	uncultured Bacteroidia bacterium	20100413_Bin_27_1
ERZ1022863	PRJEB28156	SAMEA5732655	ERS3535958	1129257	uncultured Bacteroidia bacterium	20100413_Bin_49
ERZ1022864	PRJEB28156	SAMEA5732656	ERS3535959	1129257	uncultured Bacteroidia bacterium	20100413_Bin_9_3
ERZ1022865	PRJEB28156	SAMEA5732657	ERS3535960	1129257	uncultured Bacteroidia bacterium	20100420_Bin_2_1
ERZ1022866	PRJEB28156	SAMEA5732658	ERS3535961	1129257	uncultured Bacteroidia bacterium	20100420_Bin_9
ERZ1022867	PRJEB28156	SAMEA5732659	ERS3535962	1129257	uncultured Bacteroidia bacterium	20100423_Bin_22_1
ERZ1022868	PRJEB28156	SAMEA5732660	ERS3535963	1129257	uncultured Bacteroidia bacterium	20100423_Bin_2_2
ERZ1022869	PRJEB28156	SAMEA5732661	ERS3535964	1129257	uncultured Bacteroidia bacterium	20100423_Bin_28
ERZ1022870	PRJEB28156	SAMEA5732662	ERS3535965	1129257	uncultured Bacteroidia bacterium	20100423_Bin_3_1
ERZ1022871	PRJEB28156	SAMEA5732663	ERS3535966	1129257	uncultured Bacteroidia bacterium	20100423_Bin_33
ERZ1022872	PRJEB28156	SAMEA5732664	ERS3535967	1129257	uncultured Bacteroidia bacterium	20100423_Bin_34_1
ERZ1022873	PRJEB28156	SAMEA5732665	ERS3535968	1129257	uncultured Bacteroidia bacterium	20100430_Bin_59
ERZ1022874	PRJEB28156	SAMEA5732666	ERS3535969	1129257	uncultured Bacteroidia bacterium	20100504_Bin_10
ERZ1022875	PRJEB28156	SAMEA5732667	ERS3535970	1129257	uncultured Bacteroidia bacterium	20100504_Bin_11_1
ERZ1022876	PRJEB28156	SAMEA5732669	ERS3535971	1129257	uncultured Bacteroidia bacterium	20100504_Bin_17_1
ERZ1022877	PRJEB28156	SAMEA5732670	ERS3535972	1129257	uncultured Bacteroidia bacterium	20100504_Bin_27_2
ERZ1022878	PRJEB28156	SAMEA5732671	ERS3535973	1129257	uncultured Bacteroidia bacterium	20100504_Bin_3_2
ERZ1022879	PRJEB28156	SAMEA5732672	ERS3535974	1129257	uncultured Bacteroidia bacterium	20100504_Bin_68_1
ERZ1022880	PRJEB28156	SAMEA5732673	ERS3535975	1129257	uncultured Bacteroidia bacterium	20100511_Bin_2_1
ERZ1022881	PRJEB28156	SAMEA5732674	ERS3535976	1129257	uncultured Bacteroidia bacterium	20100511_Bin_27_1
ERZ1022882	PRJEB28156	SAMEA5732675	ERS3535977	1129257	uncultured Bacteroidia bacterium	20100511_Bin_31_1
ERZ1022883	PRJEB28156	SAMEA5732676	ERS3535978	1129257	uncultured Bacteroidia bacterium	20100511_Bin_31_2
ERZ1022884	PRJEB28156	SAMEA5732677	ERS3535979	1129257	uncultured Bacteroidia bacterium	20100511_Bin_39_1
ERZ1022885	PRJEB28156	SAMEA5732678	ERS3535980	1129257	uncultured Bacteroidia bacterium	20100511_Bin_4_2
ERZ1022886	PRJEB28156	SAMEA5732679	ERS3535981	1129257	uncultured Bacteroidia bacterium	20100518_Bin_13_1
ERZ1022887	PRJEB28156	SAMEA5732680	ERS3535982	1129257	uncultured Bacteroidia bacterium	20100518_Bin_13_2
ERZ1022888	PRJEB28156	SAMEA5732681	ERS3535983	1129257	uncultured Bacteroidia bacterium	20100518_Bin_2_2
ERZ1022889	PRJEB28156	SAMEA5732682	ERS3535984	1129257	uncultured Bacteroidia bacterium	20100518_Bin_60_1
ERZ1022890	PRJEB28156	SAMEA5732683	ERS3535985	1129257	uncultured Bacteroidia bacterium	20100518_Bin_67
ERZ1022891	PRJEB28156	SAMEA5732684	ERS3535986	1129257	uncultured Bacteroidia bacterium	20100518_Bin_84_1
ERZ1022892	PRJEB28156	SAMEA5732685	ERS3535987	1129257	uncultured Bacteroidia bacterium	20100518_Bin_92_2
ERZ1022894	PRJEB28156	SAMEA5732686	ERS3535988	1129257	uncultured Bacteroidia bacterium	20110321_Bin_1_4
ERZ1022895	PRJEB28156	SAMEA5732687	ERS3535989	1129257	uncultured Bacteroidia bacterium	20110321_Bin_16_1
ERZ1022896	PRJEB28156	SAMEA5732688	ERS3535990	1129257	uncultured Bacteroidia bacterium	20110321_Bin_4_1
ERZ1022897	PRJEB28156	SAMEA5732689	ERS3535991	1129257	uncultured Bacteroidia bacterium	20110321_Bin_4_2
ERZ1022898	PRJEB28156	SAMEA5732690	ERS3535992	1129257	uncultured Bacteroidia bacterium	20110324_Bin_16_1
ERZ1022899	PRJEB28156	SAMEA5732691	ERS3535993	1129257	uncultured Bacteroidia bacterium	20110324_Bin_16_2
ERZ1022900	PRJEB28156	SAMEA5732692	ERS3535994	1129257	uncultured Bacteroidia bacterium	20110324_Bin_41_2
ERZ1022901	PRJEB28156	SAMEA5732693	ERS3535995	1129257	uncultured Bacteroidia bacterium	20110324_Bin_5_2
ERZ1022902	PRJEB28156	SAMEA5732694	ERS3535996	1129257	uncultured Bacteroidia bacterium	20110324_Bin_5_3
ERZ1022903	PRJEB28156	SAMEA5732695	ERS3535997	1129257	uncultured Bacteroidia bacterium	20110324_Bin_54_1
ERZ1022904	PRJEB28156	SAMEA5732696	ERS3535998	1129257	uncultured Bacteroidia bacterium	20110324_Bin_5_6
ERZ1022905	PRJEB28156	SAMEA5732697	ERS3535999	1129257	uncultured Bacteroidia bacterium	20110324_Bin_58_1
ERZ1022906	PRJEB28156	SAMEA5732698	ERS3536000	1129257	uncultured Bacteroidia bacterium	20110324_Bin_8_1
ERZ1022907	PRJEB28156	SAMEA5732699	ERS3536001	1129257	uncultured Bacteroidia bacterium	20110324_Bin_8_2
ERZ1022908	PRJEB28156	SAMEA5732700	ERS3536002	1129257	uncultured Bacteroidia bacterium	20110328_Bin_12_1
ERZ1022909	PRJEB28156	SAMEA5732701	ERS3536003	1129257	uncultured Bacteroidia bacterium	20110328_Bin_14_1
ERZ1022910	PRJEB28156	SAMEA5732702	ERS3536004	1129257	uncultured Bacteroidia bacterium	20110328_Bin_34_1
ERZ1022911	PRJEB28156	SAMEA5732703	ERS3536005	1129257	uncultured Bacteroidia bacterium	20110331_Bin_11_1
ERZ1022912	PRJEB28156	SAMEA5732704	ERS3536006	1129257	uncultured Bacteroidia bacterium	20110331_Bin_11_2
ERZ1022913	PRJEB28156	SAMEA5732705	ERS3536007	1129257	uncultured Bacteroidia bacterium	20110331_Bin_14_2
ERZ1022914	PRJEB28156	SAMEA5732706	ERS3536008	1129257	uncultured Bacteroidia bacterium	20110331_Bin_15_1
ERZ1022915	PRJEB28156	SAMEA5732707	ERS3536009	1129257	uncultured Bacteroidia bacterium	20110331_Bin_15_2
ERZ1022916	PRJEB28156	SAMEA5732708	ERS3536010	1129257	uncultured Bacteroidia bacterium	20110331_Bin_18_1
ERZ1022917	PRJEB28156	SAMEA5732709	ERS3536011	1129257	uncultured Bacteroidia bacterium	20110331_Bin_18_2
ERZ1022918	PRJEB28156	SAMEA5732710	ERS3536012	1129257	uncultured Bacteroidia bacterium	20110331_Bin_23
ERZ1022919	PRJEB28156	SAMEA5732711	ERS3536013	1129257	uncultured Bacteroidia bacterium	20110404_Bin_11
ERZ1022920	PRJEB28156	SAMEA5732712	ERS3536014	1129257	uncultured Bacteroidia bacterium	20110404_Bin_21_1
ERZ1022921	PRJEB28156	SAMEA5732713	ERS3536015	1129257	uncultured Bacteroidia bacterium	20110404_Bin_21_3
ERZ1022922	PRJEB28156	SAMEA5732714	ERS3536016	1129257	uncultured Bacteroidia bacterium	20110404_Bin_21_4
ERZ1022923	PRJEB28156	SAMEA5732715	ERS3536017	1129257	uncultured Bacteroidia bacterium	20110404_Bin_34_2
ERZ1022924	PRJEB28156	SAMEA5732716	ERS3536018	1129257	uncultured Bacteroidia bacterium	20110407_Bin_10_1
ERZ1022925	PRJEB28156	SAMEA5732717	ERS3536019	1129257	uncultured Bacteroidia bacterium	20110407_Bin_13_1
ERZ1022926	PRJEB28156	SAMEA5732718	ERS3536020	1129257	uncultured Bacteroidia bacterium	20110407_Bin_13_2
ERZ1022928	PRJEB28156	SAMEA5732719	ERS3536021	1129257	uncultured Bacteroidia bacterium	20110407_Bin_13_3
ERZ1022929	PRJEB28156	SAMEA5732720	ERS3536022	1129257	uncultured Bacteroidia bacterium	20110407_Bin_17_2
ERZ1022930	PRJEB28156	SAMEA5732721	ERS3536023	1129257	uncultured Bacteroidia bacterium	20110407_Bin_17_3
ERZ1022931	PRJEB28156	SAMEA5732722	ERS3536024	1129257	uncultured Bacteroidia bacterium	20110407_Bin_17_4
ERZ1022932	PRJEB28156	SAMEA5732723	ERS3536025	1129257	uncultured Bacteroidia bacterium	20110407_Bin_34
ERZ1022933	PRJEB28156	SAMEA5732724	ERS3536026	1129257	uncultured Bacteroidia bacterium	20110407_Bin_37_2
ERZ1022934	PRJEB28156	SAMEA5732725	ERS3536027	1129257	uncultured Bacteroidia bacterium	20110407_Bin_4_1
ERZ1022935	PRJEB28156	SAMEA5732726	ERS3536028	1129257	uncultured Bacteroidia bacterium	20110407_Bin_4_2
ERZ1022936	PRJEB28156	SAMEA5732727	ERS3536029	1129257	uncultured Bacteroidia bacterium	20110407_Bin_4_3
ERZ1022937	PRJEB28156	SAMEA5732728	ERS3536030	1129257	uncultured Bacteroidia bacterium	20110414_Bin_30_2
ERZ1022939	PRJEB28156	SAMEA5732729	ERS3536031	1129257	uncultured Bacteroidia bacterium	20110414_Bin_38
ERZ1022940	PRJEB28156	SAMEA5732730	ERS3536032	1129257	uncultured Bacteroidia bacterium	20110414_Bin_4_1
ERZ1022941	PRJEB28156	SAMEA5732731	ERS3536033	1129257	uncultured Bacteroidia bacterium	20110421_Bin_12_2
ERZ1022942	PRJEB28156	SAMEA5732732	ERS3536034	1129257	uncultured Bacteroidia bacterium	20110421_Bin_26_1
ERZ1022943	PRJEB28156	SAMEA5732733	ERS3536035	1129257	uncultured Bacteroidia bacterium	20110421_Bin_26_2
ERZ1022944	PRJEB28156	SAMEA5732734	ERS3536036	1129257	uncultured Bacteroidia bacterium	20110421_Bin_3_1
ERZ1022945	PRJEB28156	SAMEA5732735	ERS3536037	1129257	uncultured Bacteroidia bacterium	20110421_Bin_3_6
ERZ1022946	PRJEB28156	SAMEA5732736	ERS3536038	1129257	uncultured Bacteroidia bacterium	20110421_Bin_52
ERZ1022947	PRJEB28156	SAMEA5732737	ERS3536039	1129257	uncultured Bacteroidia bacterium	20110426_Bin_11
ERZ1022948	PRJEB28156	SAMEA5732738	ERS3536040	1129257	uncultured Bacteroidia bacterium	20110426_Bin_12_2
ERZ1022949	PRJEB28156	SAMEA5732739	ERS3536041	1129257	uncultured Bacteroidia bacterium	20110426_Bin_19_1
ERZ1022950	PRJEB28156	SAMEA5732740	ERS3536042	1129257	uncultured Bacteroidia bacterium	20110426_Bin_43
ERZ1022951	PRJEB28156	SAMEA5732741	ERS3536043	1129257	uncultured Bacteroidia bacterium	20110426_Bin_53
ERZ1022952	PRJEB28156	SAMEA5732742	ERS3536044	1129257	uncultured Bacteroidia bacterium	20110426_Bin_6_4
ERZ1022953	PRJEB28156	SAMEA5732743	ERS3536045	1129257	uncultured Bacteroidia bacterium	20110426_Bin_6_5
ERZ1022954	PRJEB28156	SAMEA5732744	ERS3536046	1129257	uncultured Bacteroidia bacterium	20110426_Bin_67
ERZ1022955	PRJEB28156	SAMEA5732745	ERS3536047	1129257	uncultured Bacteroidia bacterium	20110428_Bin_18_1
ERZ1022956	PRJEB28156	SAMEA5732746	ERS3536048	1129257	uncultured Bacteroidia bacterium	20110428_Bin_18_2
ERZ1022957	PRJEB28156	SAMEA5732747	ERS3536049	1129257	uncultured Bacteroidia bacterium	20110428_Bin_21_2
ERZ1022959	PRJEB28156	SAMEA5732748	ERS3536050	1129257	uncultured Bacteroidia bacterium	20110428_Bin_30_2
ERZ1022960	PRJEB28156	SAMEA5732749	ERS3536051	1129257	uncultured Bacteroidia bacterium	20110428_Bin_3_2
ERZ1022961	PRJEB28156	SAMEA5732750	ERS3536052	1129257	uncultured Bacteroidia bacterium	20110428_Bin_57_2
ERZ1022962	PRJEB28156	SAMEA5732751	ERS3536053	1129257	uncultured Bacteroidia bacterium	20110428_Bin_58_2
ERZ1022963	PRJEB28156	SAMEA5732752	ERS3536054	1129257	uncultured Bacteroidia bacterium	20110428_Bin_58_3
ERZ1022965	PRJEB28156	SAMEA5732753	ERS3536055	1129257	uncultured Bacteroidia bacterium	20110428_Bin_60_1
ERZ1022966	PRJEB28156	SAMEA5732754	ERS3536056	1129257	uncultured Bacteroidia bacterium	20110428_Bin_77_1
ERZ1022967	PRJEB28156	SAMEA5732755	ERS3536057	1129257	uncultured Bacteroidia bacterium	20110506_Bin_10_1
ERZ1022968	PRJEB28156	SAMEA5732756	ERS3536058	1129257	uncultured Bacteroidia bacterium	20110506_Bin_10_2
ERZ1022969	PRJEB28156	SAMEA5732757	ERS3536059	1129257	uncultured Bacteroidia bacterium	20110506_Bin_10_3
ERZ1022971	PRJEB28156	SAMEA5732758	ERS3536060	1129257	uncultured Bacteroidia bacterium	20110506_Bin_13_2
ERZ1022972	PRJEB28156	SAMEA5732759	ERS3536061	1129257	uncultured Bacteroidia bacterium	20110506_Bin_35_1
ERZ1022973	PRJEB28156	SAMEA5732760	ERS3536062	1129257	uncultured Bacteroidia bacterium	20110506_Bin_38_1
ERZ1022974	PRJEB28156	SAMEA5732761	ERS3536063	1129257	uncultured Bacteroidia bacterium	20110506_Bin_38_2
ERZ1022975	PRJEB28156	SAMEA5732762	ERS3536064	1129257	uncultured Bacteroidia bacterium	20110506_Bin_46
ERZ1022976	PRJEB28156	SAMEA5732763	ERS3536065	1129257	uncultured Bacteroidia bacterium	20110506_Bin_52
ERZ1022977	PRJEB28156	SAMEA5732764	ERS3536066	1129257	uncultured Bacteroidia bacterium	20110506_Bin_53
ERZ1022978	PRJEB28156	SAMEA5732765	ERS3536067	1129257	uncultured Bacteroidia bacterium	20110506_Bin_59
ERZ1022979	PRJEB28156	SAMEA5732766	ERS3536068	1129257	uncultured Bacteroidia bacterium	20110509_Bin_2_3
ERZ1022980	PRJEB28156	SAMEA5732767	ERS3536069	1129257	uncultured Bacteroidia bacterium	20110509_Bin_3_2
ERZ1022981	PRJEB28156	SAMEA5732768	ERS3536070	1129257	uncultured Bacteroidia bacterium	20110509_Bin_37_1
ERZ1022982	PRJEB28156	SAMEA5732769	ERS3536071	1129257	uncultured Bacteroidia bacterium	20110509_Bin_37_2
ERZ1022983	PRJEB28156	SAMEA5732770	ERS3536072	1129257	uncultured Bacteroidia bacterium	20110509_Bin_37_3
ERZ1022984	PRJEB28156	SAMEA5732771	ERS3536073	1129257	uncultured Bacteroidia bacterium	20110509_Bin_61
ERZ1022985	PRJEB28156	SAMEA5732772	ERS3536074	1129257	uncultured Bacteroidia bacterium	20110509_Bin_63
ERZ1022986	PRJEB28156	SAMEA5732773	ERS3536075	1129257	uncultured Bacteroidia bacterium	20110509_Bin_7_1
ERZ1022987	PRJEB28156	SAMEA5732774	ERS3536076	1129257	uncultured Bacteroidia bacterium	20110509_Bin_7_2
ERZ1022988	PRJEB28156	SAMEA5732775	ERS3536077	1129257	uncultured Bacteroidia bacterium	20110509_Bin_81_1
ERZ1022989	PRJEB28156	SAMEA5732776	ERS3536078	1129257	uncultured Bacteroidia bacterium	20110509_Bin_82_2
ERZ1022990	PRJEB28156	SAMEA5732777	ERS3536079	1129257	uncultured Bacteroidia bacterium	20110512_Bin_17_1
ERZ1022991	PRJEB28156	SAMEA5732778	ERS3536080	1129257	uncultured Bacteroidia bacterium	20110512_Bin_17_2
ERZ1022992	PRJEB28156	SAMEA5732779	ERS3536081	1129257	uncultured Bacteroidia bacterium	20110512_Bin_2_3
ERZ1022993	PRJEB28156	SAMEA5732780	ERS3536082	1129257	uncultured Bacteroidia bacterium	20110512_Bin_23
ERZ1022994	PRJEB28156	SAMEA5732781	ERS3536083	1129257	uncultured Bacteroidia bacterium	20110512_Bin_24_2
ERZ1022995	PRJEB28156	SAMEA5732782	ERS3536084	1129257	uncultured Bacteroidia bacterium	20110512_Bin_2_5
ERZ1022996	PRJEB28156	SAMEA5732783	ERS3536085	1129257	uncultured Bacteroidia bacterium	20110512_Bin_61
ERZ1022997	PRJEB28156	SAMEA5732784	ERS3536086	1129257	uncultured Bacteroidia bacterium	20110512_Bin_67_1
ERZ1022998	PRJEB28156	SAMEA5732785	ERS3536087	1129257	uncultured Bacteroidia bacterium	20110512_Bin_78
ERZ1023000	PRJEB28156	SAMEA5732786	ERS3536088	1129257	uncultured Bacteroidia bacterium	20110512_Bin_95
ERZ1023001	PRJEB28156	SAMEA5732787	ERS3536089	1129257	uncultured Bacteroidia bacterium	20110516_Bin_11_2
ERZ1023002	PRJEB28156	SAMEA5732788	ERS3536090	1129257	uncultured Bacteroidia bacterium	20110516_Bin_12_1
ERZ1023003	PRJEB28156	SAMEA5732789	ERS3536091	1129257	uncultured Bacteroidia bacterium	20110516_Bin_12_2
ERZ1023005	PRJEB28156	SAMEA5732790	ERS3536092	1129257	uncultured Bacteroidia bacterium	20110516_Bin_12_3
ERZ1023006	PRJEB28156	SAMEA5732791	ERS3536093	1129257	uncultured Bacteroidia bacterium	20110516_Bin_14_1
ERZ1023007	PRJEB28156	SAMEA5732792	ERS3536094	1129257	uncultured Bacteroidia bacterium	20110516_Bin_15_2
ERZ1023008	PRJEB28156	SAMEA5732793	ERS3536095	1129257	uncultured Bacteroidia bacterium	20110516_Bin_16_2
ERZ1023009	PRJEB28156	SAMEA5732794	ERS3536096	1129257	uncultured Bacteroidia bacterium	20110516_Bin_16_3
ERZ1023010	PRJEB28156	SAMEA5732795	ERS3536097	1129257	uncultured Bacteroidia bacterium	20110516_Bin_17_1
ERZ1023011	PRJEB28156	SAMEA5732796	ERS3536098	1129257	uncultured Bacteroidia bacterium	20110516_Bin_19_1
ERZ1023012	PRJEB28156	SAMEA5732797	ERS3536099	1129257	uncultured Bacteroidia bacterium	20110516_Bin_19_3
ERZ1023013	PRJEB28156	SAMEA5732798	ERS3536100	1129257	uncultured Bacteroidia bacterium	20110516_Bin_24_2
ERZ1023014	PRJEB28156	SAMEA5732799	ERS3536101	1129257	uncultured Bacteroidia bacterium	20110516_Bin_26_1
ERZ1023015	PRJEB28156	SAMEA5732800	ERS3536102	1129257	uncultured Bacteroidia bacterium	20110519_Bin_17_1
ERZ1023016	PRJEB28156	SAMEA5732801	ERS3536103	1129257	uncultured Bacteroidia bacterium	20110519_Bin_20_1
ERZ1023017	PRJEB28156	SAMEA5732802	ERS3536104	1129257	uncultured Bacteroidia bacterium	20110519_Bin_24_1
ERZ1023018	PRJEB28156	SAMEA5732803	ERS3536105	1129257	uncultured Bacteroidia bacterium	20110519_Bin_7_2
ERZ1023019	PRJEB28156	SAMEA5732804	ERS3536106	1129257	uncultured Bacteroidia bacterium	20110523_Bin_10_1
ERZ1023021	PRJEB28156	SAMEA5732805	ERS3536107	1129257	uncultured Bacteroidia bacterium	20110523_Bin_29_1
ERZ1023022	PRJEB28156	SAMEA5732806	ERS3536108	1129257	uncultured Bacteroidia bacterium	20110523_Bin_29_3
ERZ1023023	PRJEB28156	SAMEA5732807	ERS3536109	1129257	uncultured Bacteroidia bacterium	20110523_Bin_29_4
ERZ1023024	PRJEB28156	SAMEA5732808	ERS3536110	1129257	uncultured Bacteroidia bacterium	20110523_Bin_29_5
ERZ1023025	PRJEB28156	SAMEA5732809	ERS3536111	1129257	uncultured Bacteroidia bacterium	20110523_Bin_29_6
ERZ1023026	PRJEB28156	SAMEA5732810	ERS3536112	1129257	uncultured Bacteroidia bacterium	20110523_Bin_33_2
ERZ1023027	PRJEB28156	SAMEA5732811	ERS3536113	1129257	uncultured Bacteroidia bacterium	20110523_Bin_45_1
ERZ1023028	PRJEB28156	SAMEA5732812	ERS3536114	1129257	uncultured Bacteroidia bacterium	20110523_Bin_54_2
ERZ1023029	PRJEB28156	SAMEA5732813	ERS3536115	1129257	uncultured Bacteroidia bacterium	20110523_Bin_76
ERZ1023030	PRJEB28156	SAMEA5732814	ERS3536116	1129257	uncultured Bacteroidia bacterium	20110523_Bin_81_1
ERZ1023031	PRJEB28156	SAMEA5732815	ERS3536117	1129257	uncultured Bacteroidia bacterium	20110526_Bin_22_3
ERZ1023032	PRJEB28156	SAMEA5732816	ERS3536118	1129257	uncultured Bacteroidia bacterium	20110526_Bin_23_1
ERZ1023033	PRJEB28156	SAMEA5732817	ERS3536119	1129257	uncultured Bacteroidia bacterium	20110526_Bin_24_1
ERZ1023034	PRJEB28156	SAMEA5732818	ERS3536120	1129257	uncultured Bacteroidia bacterium	20110526_Bin_24_2
ERZ1023035	PRJEB28156	SAMEA5732819	ERS3536121	1129257	uncultured Bacteroidia bacterium	20110526_Bin_32_1
ERZ1023036	PRJEB28156	SAMEA5732820	ERS3536122	1129257	uncultured Bacteroidia bacterium	20110526_Bin_32_2
ERZ1023037	PRJEB28156	SAMEA5732821	ERS3536123	1129257	uncultured Bacteroidia bacterium	20110526_Bin_32_3
ERZ1023039	PRJEB28156	SAMEA5732822	ERS3536124	1129257	uncultured Bacteroidia bacterium	20110526_Bin_39_1
ERZ1023041	PRJEB28156	SAMEA5732823	ERS3536125	1129257	uncultured Bacteroidia bacterium	20110526_Bin_46_2
ERZ1023042	PRJEB28156	SAMEA5732824	ERS3536126	1129257	uncultured Bacteroidia bacterium	20110526_Bin_46_3
ERZ1023043	PRJEB28156	SAMEA5732825	ERS3536127	1129257	uncultured Bacteroidia bacterium	20110526_Bin_81_1
ERZ1023044	PRJEB28156	SAMEA5732826	ERS3536128	1129257	uncultured Bacteroidia bacterium	20110526_Bin_81_2
ERZ1023045	PRJEB28156	SAMEA5732827	ERS3536129	1129257	uncultured Bacteroidia bacterium	20110530_Bin_1_1
ERZ1023046	PRJEB28156	SAMEA5732828	ERS3536130	1129257	uncultured Bacteroidia bacterium	20110530_Bin_1_2
ERZ1023047	PRJEB28156	SAMEA5732829	ERS3536131	1129257	uncultured Bacteroidia bacterium	20110530_Bin_13_1
ERZ1023048	PRJEB28156	SAMEA5732830	ERS3536132	1129257	uncultured Bacteroidia bacterium	20110530_Bin_1_3
ERZ1023049	PRJEB28156	SAMEA5732831	ERS3536133	1129257	uncultured Bacteroidia bacterium	20110530_Bin_1_4
ERZ1023050	PRJEB28156	SAMEA5732832	ERS3536134	1129257	uncultured Bacteroidia bacterium	20110530_Bin_16_1
ERZ1023051	PRJEB28156	SAMEA5732833	ERS3536135	1129257	uncultured Bacteroidia bacterium	20110530_Bin_16_3
ERZ1023052	PRJEB28156	SAMEA5732834	ERS3536136	1129257	uncultured Bacteroidia bacterium	20110530_Bin_18_1
ERZ1023054	PRJEB28156	SAMEA5732835	ERS3536137	1129257	uncultured Bacteroidia bacterium	20110530_Bin_2_2
ERZ1023055	PRJEB28156	SAMEA5732836	ERS3536138	1129257	uncultured Bacteroidia bacterium	20110530_Bin_2_3
ERZ1023056	PRJEB28156	SAMEA5732837	ERS3536139	1129257	uncultured Bacteroidia bacterium	20110530_Bin_27_1
ERZ1023057	PRJEB28156	SAMEA5732838	ERS3536140	1129257	uncultured Bacteroidia bacterium	20110530_Bin_27_2
ERZ1023058	PRJEB28156	SAMEA5732839	ERS3536141	1129257	uncultured Bacteroidia bacterium	20110530_Bin_44_2
ERZ1023059	PRJEB28156	SAMEA5732840	ERS3536142	1129257	uncultured Bacteroidia bacterium	20110530_Bin_84_1
ERZ1023060	PRJEB28156	SAMEA5732841	ERS3536143	1129257	uncultured Bacteroidia bacterium	20110530_Bin_92_1
ERZ1023061	PRJEB28156	SAMEA5732842	ERS3536144	1129257	uncultured Bacteroidia bacterium	20120405_Bin_100_1
ERZ1023062	PRJEB28156	SAMEA5732843	ERS3536145	1129257	uncultured Bacteroidia bacterium	20120405_Bin_16_2
ERZ1023063	PRJEB28156	SAMEA5732844	ERS3536146	1129257	uncultured Bacteroidia bacterium	20120405_Bin_16_3
ERZ1023065	PRJEB28156	SAMEA5732845	ERS3536147	1129257	uncultured Bacteroidia bacterium	20120405_Bin_19_2
ERZ1023066	PRJEB28156	SAMEA5732846	ERS3536148	1129257	uncultured Bacteroidia bacterium	20120405_Bin_24_1
ERZ1023067	PRJEB28156	SAMEA5732847	ERS3536149	1129257	uncultured Bacteroidia bacterium	20120405_Bin_41_1
ERZ1023068	PRJEB28156	SAMEA5732848	ERS3536150	1129257	uncultured Bacteroidia bacterium	20120405_Bin_50_2
ERZ1023069	PRJEB28156	SAMEA5732849	ERS3536151	1129257	uncultured Bacteroidia bacterium	20120412_Bin_111
ERZ1023070	PRJEB28156	SAMEA5732850	ERS3536152	1129257	uncultured Bacteroidia bacterium	20120412_Bin_27_1
ERZ1023073	PRJEB28156	SAMEA5732851	ERS3536153	1129257	uncultured Bacteroidia bacterium	20120412_Bin_37_1
ERZ1023074	PRJEB28156	SAMEA5732852	ERS3536154	1129257	uncultured Bacteroidia bacterium	20120412_Bin_47
ERZ1023075	PRJEB28156	SAMEA5732853	ERS3536155	1129257	uncultured Bacteroidia bacterium	20120412_Bin_60
ERZ1023076	PRJEB28156	SAMEA5732854	ERS3536156	1129257	uncultured Bacteroidia bacterium	20120412_Bin_87_2
ERZ1023077	PRJEB28156	SAMEA5732855	ERS3536157	1129257	uncultured Bacteroidia bacterium	20120416_Bin_10_2
ERZ1023078	PRJEB28156	SAMEA5732856	ERS3536158	1129257	uncultured Bacteroidia bacterium	20120416_Bin_14_1
ERZ1023079	PRJEB28156	SAMEA5732857	ERS3536159	1129257	uncultured Bacteroidia bacterium	20120416_Bin_14_2
ERZ1023080	PRJEB28156	SAMEA5732858	ERS3536160	1129257	uncultured Bacteroidia bacterium	20120416_Bin_24_4
ERZ1023081	PRJEB28156	SAMEA5732859	ERS3536161	1129257	uncultured Bacteroidia bacterium	20120416_Bin_25_1
ERZ1023082	PRJEB28156	SAMEA5732860	ERS3536162	1129257	uncultured Bacteroidia bacterium	20120416_Bin_27_1
ERZ1023083	PRJEB28156	SAMEA5732861	ERS3536163	1129257	uncultured Bacteroidia bacterium	20120426_Bin_13_1
ERZ1023084	PRJEB28156	SAMEA5732862	ERS3536164	1129257	uncultured Bacteroidia bacterium	20120426_Bin_18_3
ERZ1023086	PRJEB28156	SAMEA5732863	ERS3536165	1129257	uncultured Bacteroidia bacterium	20120426_Bin_26_2
ERZ1023087	PRJEB28156	SAMEA5732864	ERS3536166	1129257	uncultured Bacteroidia bacterium	20120426_Bin_34_1
ERZ1023088	PRJEB28156	SAMEA5732865	ERS3536167	1129257	uncultured Bacteroidia bacterium	20120426_Bin_34_2
ERZ1023089	PRJEB28156	SAMEA5732866	ERS3536168	1129257	uncultured Bacteroidia bacterium	20120426_Bin_4_2
ERZ1023090	PRJEB28156	SAMEA5732867	ERS3536169	1129257	uncultured Bacteroidia bacterium	20120426_Bin_5_2
ERZ1023091	PRJEB28156	SAMEA5732868	ERS3536170	1129257	uncultured Bacteroidia bacterium	20120426_Bin_5_3
ERZ1023092	PRJEB28156	SAMEA5732869	ERS3536171	1129257	uncultured Bacteroidia bacterium	20120503_Bin_11_1
ERZ1023093	PRJEB28156	SAMEA5732870	ERS3536172	1129257	uncultured Bacteroidia bacterium	20120503_Bin_11_2
ERZ1023094	PRJEB28156	SAMEA5732871	ERS3536173	1129257	uncultured Bacteroidia bacterium	20120503_Bin_11_3
ERZ1023095	PRJEB28156	SAMEA5732872	ERS3536174	1129257	uncultured Bacteroidia bacterium	20120503_Bin_16_1
ERZ1023096	PRJEB28156	SAMEA5732873	ERS3536175	1129257	uncultured Bacteroidia bacterium	20120503_Bin_3_3
ERZ1023097	PRJEB28156	SAMEA5732874	ERS3536176	1129257	uncultured Bacteroidia bacterium	20120503_Bin_3_4
ERZ1023098	PRJEB28156	SAMEA5732875	ERS3536177	1129257	uncultured Bacteroidia bacterium	20120503_Bin_3_6
ERZ1023100	PRJEB28156	SAMEA5732876	ERS3536178	1129257	uncultured Bacteroidia bacterium	20120503_Bin_65
ERZ1023101	PRJEB28156	SAMEA5732877	ERS3536179	1129257	uncultured Bacteroidia bacterium	20120510_Bin_16_2
ERZ1023102	PRJEB28156	SAMEA5732878	ERS3536180	1129257	uncultured Bacteroidia bacterium	20120510_Bin_37_4
ERZ1023103	PRJEB28156	SAMEA5732879	ERS3536181	1129257	uncultured Bacteroidia bacterium	20120510_Bin_5_1
ERZ1023104	PRJEB28156	SAMEA5732880	ERS3536182	1129257	uncultured Bacteroidia bacterium	20120510_Bin_5_3
ERZ1023105	PRJEB28156	SAMEA5732881	ERS3536183	1129257	uncultured Bacteroidia bacterium	20120510_Bin_5_4
ERZ1023106	PRJEB28156	SAMEA5732882	ERS3536184	1129257	uncultured Bacteroidia bacterium	20120510_Bin_65_2
ERZ1023107	PRJEB28156	SAMEA5732883	ERS3536185	1129257	uncultured Bacteroidia bacterium	20120510_Bin_69_1
ERZ1023108	PRJEB28156	SAMEA5732884	ERS3536186	1129257	uncultured Bacteroidia bacterium	20120510_Bin_92
ERZ1023109	PRJEB28156	SAMEA5732885	ERS3536187	1129257	uncultured Bacteroidia bacterium	20120510_Bin_99_1
ERZ1023110	PRJEB28156	SAMEA5732886	ERS3536188	1129257	uncultured Bacteroidia bacterium	20120510_Bin_99_2
ERZ1023111	PRJEB28156	SAMEA5732887	ERS3536189	1129257	uncultured Bacteroidia bacterium	20120524_Bin_12_2
ERZ1023112	PRJEB28156	SAMEA5732888	ERS3536190	1129257	uncultured Bacteroidia bacterium	20120524_Bin_122
ERZ1023113	PRJEB28156	SAMEA5732889	ERS3536191	1129257	uncultured Bacteroidia bacterium	20120524_Bin_1_4
ERZ1023114	PRJEB28156	SAMEA5732890	ERS3536192	1129257	uncultured Bacteroidia bacterium	20120524_Bin_15_1
ERZ1023115	PRJEB28156	SAMEA5732891	ERS3536193	1129257	uncultured Bacteroidia bacterium	20120524_Bin_20_2
ERZ1023116	PRJEB28156	SAMEA5732892	ERS3536194	1129257	uncultured Bacteroidia bacterium	20120524_Bin_30_1
ERZ1023117	PRJEB28156	SAMEA5732893	ERS3536195	1129257	uncultured Bacteroidia bacterium	20120524_Bin_3_1
ERZ1023118	PRJEB28156	SAMEA5732894	ERS3536196	1129257	uncultured Bacteroidia bacterium	20120524_Bin_3_3
ERZ1023119	PRJEB28156	SAMEA5732895	ERS3536197	1129257	uncultured Bacteroidia bacterium	20120524_Bin_4_3
ERZ1023120	PRJEB28156	SAMEA5732896	ERS3536198	1129257	uncultured Bacteroidia bacterium	20120524_Bin_46_1
ERZ1023121	PRJEB28156	SAMEA5732897	ERS3536199	1129257	uncultured Bacteroidia bacterium	20120524_Bin_47_1
ERZ1023122	PRJEB28156	SAMEA5732898	ERS3536200	1129257	uncultured Bacteroidia bacterium	20120524_Bin_54_1
ERZ1023124	PRJEB28156	SAMEA5732899	ERS3536201	1129257	uncultured Bacteroidia bacterium	20120531_Bin_20_2
ERZ1023125	PRJEB28156	SAMEA5732900	ERS3536202	1129257	uncultured Bacteroidia bacterium	20120531_Bin_22_1
ERZ1023126	PRJEB28156	SAMEA5732901	ERS3536203	1129257	uncultured Bacteroidia bacterium	20120531_Bin_22_2
ERZ1023127	PRJEB28156	SAMEA5732902	ERS3536204	1129257	uncultured Bacteroidia bacterium	20120531_Bin_24_2
ERZ1023128	PRJEB28156	SAMEA5732903	ERS3536205	1129257	uncultured Bacteroidia bacterium	20120531_Bin_25_1
ERZ1023129	PRJEB28156	SAMEA5732904	ERS3536206	1129257	uncultured Bacteroidia bacterium	20120531_Bin_38_1
ERZ1023130	PRJEB28156	SAMEA5732905	ERS3536207	1129257	uncultured Bacteroidia bacterium	20120531_Bin_38_2
ERZ1023131	PRJEB28156	SAMEA5732906	ERS3536208	1129257	uncultured Bacteroidia bacterium	20120531_Bin_4_2
ERZ1023132	PRJEB28156	SAMEA5732907	ERS3536209	1129257	uncultured Bacteroidia bacterium	20120607_Bin_24_2
ERZ1023133	PRJEB28156	SAMEA5732908	ERS3536210	1129257	uncultured Bacteroidia bacterium	20120607_Bin_32_2
ERZ1023134	PRJEB28156	SAMEA5732909	ERS3536211	1129257	uncultured Bacteroidia bacterium	20120607_Bin_63_1
ERZ1023135	PRJEB28156	SAMEA5732910	ERS3536212	1129257	uncultured Bacteroidia bacterium	20120607_Bin_7_1
ERZ1023136	PRJEB28156	SAMEA5732911	ERS3536213	1129257	uncultured Bacteroidia bacterium	20120607_Bin_7_3
ERZ1024298	PRJEB28156	SAMEA5732926	ERS3536228	165436	uncultured Flavobacteriaceae bacterium	Prosiliicoccus_vernus_reassembled_20100413
ERZ1024300	PRJEB28156	SAMEA5732927	ERS3536229	165436	uncultured Flavobacteriaceae bacterium	Prosiliicoccus_species_2_reassembled
ERZ1024301	PRJEB28156	SAMEA5732928	ERS3536230	165436	uncultured Flavobacteriaceae bacterium	Prosiliicoccus_species_3_reassembled
ERZ813261	PRJEB28156	SAMEA5403571	ERS3208887	86473	uncultured gamma proteobacterium	20100303_Bin_10_1
ERZ813262	PRJEB28156	SAMEA5403573	ERS3208889	165436	uncultured Flavobacteriaceae bacterium	20100303_Bin_103
ERZ813263	PRJEB28156	SAMEA5403574	ERS3208890	86473	uncultured gamma proteobacterium	20100303_Bin_105
ERZ813264	PRJEB28156	SAMEA5403575	ERS3208891	1256050	uncultured Porticoccus sp.	20100303_Bin_106_1
ERZ813265	PRJEB28156	SAMEA5403576	ERS3208892	213322	uncultured Flavobacteriales bacterium	20100303_Bin_107_1
ERZ813266	PRJEB28156	SAMEA5403577	ERS3208893	172194	uncultured Cycloclasticus sp.	20100303_Bin_108_1
ERZ813267	PRJEB28156	SAMEA5403579	ERS3208895	213322	uncultured Flavobacteriales bacterium	20100303_Bin_111
ERZ813268	PRJEB28156	SAMEA5403580	ERS3208896	165436	uncultured Flavobacteriaceae bacterium	20100303_Bin_113_1
ERZ813269	PRJEB28156	SAMEA5403581	ERS3208897	213322	uncultured Flavobacteriales bacterium	20100303_Bin_12_1
ERZ813270	PRJEB28156	SAMEA5403582	ERS3208898	1118066	uncultured SAR92 cluster bacterium	20100303_Bin_15_1
ERZ813271	PRJEB28156	SAMEA5403583	ERS3208899	332614	uncultured Pseudomonadales bacterium	20100303_Bin_17_1
ERZ813272	PRJEB28156	SAMEA5403584	ERS3208900	157276	uncultured Rhodobacteraceae bacterium	20100303_Bin_19_1
ERZ813273	PRJEB28156	SAMEA5403585	ERS3208901	372654	uncultured Candidatus Pelagibacter sp.	20100303_Bin_2_19
ERZ813274	PRJEB28156	SAMEA5403586	ERS3208902	179112	uncultured Acidimicrobiia bacterium	20100303_Bin_22
ERZ813275	PRJEB28156	SAMEA5403587	ERS3208903	158754	uncultured Sphingomonas sp.	20100303_Bin_27
ERZ813276	PRJEB28156	SAMEA5403588	ERS3208904	592834	uncultured Opitutales bacterium	20100303_Bin_28_1
ERZ813277	PRJEB28156	SAMEA5403589	ERS3208905	1985115	uncultured Candidatus Puniceispirillum sp.	20100303_Bin_29_1
ERZ813278	PRJEB28156	SAMEA5403590	ERS3208906	239732	uncultured Methylophilaceae bacterium	20100303_Bin_35_1
ERZ813279	PRJEB28156	SAMEA5403591	ERS3208907	165436	uncultured Flavobacteriaceae bacterium	20100303_Bin_36_1
ERZ813280	PRJEB28156	SAMEA5403592	ERS3208908	165436	uncultured Flavobacteriaceae bacterium	20100303_Bin_36_2
ERZ813281	PRJEB28156	SAMEA5403593	ERS3208909	213322	uncultured Flavobacteriales bacterium	20100303_Bin_37_1
ERZ813282	PRJEB28156	SAMEA5403594	ERS3208910	213322	uncultured Flavobacteriales bacterium	20100303_Bin_39
ERZ813283	PRJEB28156	SAMEA5403595	ERS3208911	296830	uncultured Rhodospirillales bacterium	20100303_Bin_41_1
ERZ813284	PRJEB28156	SAMEA5403596	ERS3208912	157276	uncultured Rhodobacteraceae bacterium	20100303_Bin_42_1
ERZ813286	PRJEB28156	SAMEA5403597	ERS3208913	157276	uncultured Rhodobacteraceae bacterium	20100303_Bin_42_2
ERZ813287	PRJEB28156	SAMEA5403598	ERS3208914	332614	uncultured Pseudomonadales bacterium	20100303_Bin_44_1
ERZ813288	PRJEB28156	SAMEA5403599	ERS3208915	239732	uncultured Methylophilaceae bacterium	20100303_Bin_45_1
ERZ813289	PRJEB28156	SAMEA5403600	ERS3208916	239732	uncultured Methylophilaceae bacterium	20100303_Bin_45_2
ERZ813290	PRJEB28156	SAMEA5403601	ERS3208917	332614	uncultured Pseudomonadales bacterium	20100303_Bin_46
ERZ813291	PRJEB28156	SAMEA5403602	ERS3208918	213322	uncultured Flavobacteriales bacterium	20100303_Bin_47_1
ERZ813292	PRJEB28156	SAMEA5403603	ERS3208919	372654	uncultured Candidatus Pelagibacter sp.	20100303_Bin_49_1
ERZ813293	PRJEB28156	SAMEA5403604	ERS3208920	372654	uncultured Candidatus Pelagibacter sp.	20100303_Bin_49_2
ERZ813294	PRJEB28156	SAMEA5403605	ERS3208921	157276	uncultured Rhodobacteraceae bacterium	20100303_Bin_51_1
ERZ813295	PRJEB28156	SAMEA5403606	ERS3208922	100234	uncultured Verrucomicrobiales bacterium	20100303_Bin_52_1
ERZ813296	PRJEB28156	SAMEA5403607	ERS3208923	2080303	Candidatus Dadabacteria bacterium	20100303_Bin_54_3
ERZ813297	PRJEB28156	SAMEA5403608	ERS3208924	86473	uncultured gamma proteobacterium	20100303_Bin_54_6
ERZ813298	PRJEB28156	SAMEA5403609	ERS3208925	188056	uncultured Burkholderiaceae bacterium	20100303_Bin_55_1
ERZ813300	PRJEB28156	SAMEA5403610	ERS3208926	213322	uncultured Flavobacteriales bacterium	20100303_Bin_56_1
ERZ813301	PRJEB28156	SAMEA5403611	ERS3208927	332614	uncultured Pseudomonadales bacterium	20100303_Bin_57_1
ERZ813302	PRJEB28156	SAMEA5403612	ERS3208928	86473	uncultured gamma proteobacterium	20100303_Bin_58_1
ERZ813303	PRJEB28156	SAMEA5403613	ERS3208929	1392394	uncultured Litoreibacter sp.	20100303_Bin_61
ERZ813304	PRJEB28156	SAMEA5403614	ERS3208930	165436	uncultured Flavobacteriaceae bacterium	20100303_Bin_62_1
ERZ813305	PRJEB28156	SAMEA5403615	ERS3208931	512288	uncultured Cryomorphaceae bacterium	20100303_Bin_63_1
ERZ813306	PRJEB28156	SAMEA5403616	ERS3208932	213322	uncultured Flavobacteriales bacterium	20100303_Bin_66_1
ERZ813307	PRJEB28156	SAMEA5403617	ERS3208933	332614	uncultured Pseudomonadales bacterium	20100303_Bin_67_1
ERZ813308	PRJEB28156	SAMEA5403618	ERS3208934	86473	uncultured gamma proteobacterium	20100303_Bin_68_1
ERZ813309	PRJEB28156	SAMEA5403619	ERS3208935	1538529	uncultured Planktomarina sp.	20100303_Bin_73_1
ERZ813310	PRJEB28156	SAMEA5403620	ERS3208936	165436	uncultured Flavobacteriaceae bacterium	20100303_Bin_77_1
ERZ813311	PRJEB28156	SAMEA5403621	ERS3208937	291205	uncultured Glaciecola sp.	20100303_Bin_78_1
ERZ813312	PRJEB28156	SAMEA5403622	ERS3208938	512288	uncultured Cryomorphaceae bacterium	20100303_Bin_80_1
ERZ813313	PRJEB28156	SAMEA5403623	ERS3208939	1101446	uncultured Puniceicoccaceae bacterium	20100303_Bin_82_1
ERZ813314	PRJEB28156	SAMEA5403624	ERS3208940	86473	uncultured gamma proteobacterium	20100303_Bin_83_1
ERZ813315	PRJEB28156	SAMEA5403625	ERS3208941	906971	uncultured Cyclobacteriaceae bacterium	20100303_Bin_85
ERZ813316	PRJEB28156	SAMEA5403626	ERS3208942	165436	uncultured Flavobacteriaceae bacterium	20100303_Bin_86_1
ERZ813317	PRJEB28156	SAMEA5403627	ERS3208943	239732	uncultured Methylophilaceae bacterium	20100303_Bin_88_1
ERZ813318	PRJEB28156	SAMEA5403628	ERS3208944	86473	uncultured gamma proteobacterium	20100303_Bin_89_1
ERZ813319	PRJEB28156	SAMEA5403629	ERS3208945	86473	uncultured gamma proteobacterium	20100303_Bin_90_1
ERZ813320	PRJEB28156	SAMEA5403630	ERS3208946	1256050	uncultured Porticoccus sp.	20100303_Bin_92_1
ERZ813321	PRJEB28156	SAMEA5403631	ERS3208947	1054138	uncultured Hellea sp.	20100303_Bin_96
ERZ813322	PRJEB28156	SAMEA5403632	ERS3208948	165436	uncultured Flavobacteriaceae bacterium	20100303_Bin_98_1
ERZ813323	PRJEB28156	SAMEA5403633	ERS3208949	332614	uncultured Pseudomonadales bacterium	20100330_Bin_10_1
ERZ813325	PRJEB28156	SAMEA5403634	ERS3208950	158754	uncultured Sphingomonas sp.	20100330_Bin_11
ERZ813326	PRJEB28156	SAMEA5403635	ERS3208951	372654	uncultured Candidatus Pelagibacter sp.	20100330_Bin_13_1
ERZ813327	PRJEB28156	SAMEA5403636	ERS3208952	372654	uncultured Candidatus Pelagibacter sp.	20100330_Bin_13_2
ERZ813328	PRJEB28156	SAMEA5403637	ERS3208953	157276	uncultured Rhodobacteraceae bacterium	20100330_Bin_16_1
ERZ813329	PRJEB28156	SAMEA5403638	ERS3208954	157276	uncultured Rhodobacteraceae bacterium	20100330_Bin_16_2
ERZ813330	PRJEB28156	SAMEA5403639	ERS3208955	906971	uncultured Cyclobacteriaceae bacterium	20100330_Bin_17_1
ERZ813331	PRJEB28156	SAMEA5403640	ERS3208956	332614	uncultured Pseudomonadales bacterium	20100330_Bin_18_1
ERZ813332	PRJEB28156	SAMEA5403641	ERS3208957	165436	uncultured Flavobacteriaceae bacterium	20100330_Bin_19_1
ERZ813333	PRJEB28156	SAMEA5403642	ERS3208958	165436	uncultured Flavobacteriaceae bacterium	20100330_Bin_19_2
ERZ813334	PRJEB28156	SAMEA5403643	ERS3208959	927587	uncultured Fabibacter sp.	20100330_Bin_20
ERZ813335	PRJEB28156	SAMEA5403644	ERS3208960	157276	uncultured Rhodobacteraceae bacterium	20100330_Bin_21_1
ERZ813336	PRJEB28156	SAMEA5403645	ERS3208961	1392394	uncultured Litoreibacter sp.	20100330_Bin_23
ERZ813337	PRJEB28156	SAMEA5403646	ERS3208962	188056	uncultured Burkholderiaceae bacterium	20100330_Bin_24_1
ERZ813338	PRJEB28156	SAMEA5403647	ERS3208963	291205	uncultured Glaciecola sp.	20100330_Bin_26_1
ERZ813339	PRJEB28156	SAMEA5403648	ERS3208964	165436	uncultured Flavobacteriaceae bacterium	20100330_Bin_27
ERZ813340	PRJEB28156	SAMEA5403649	ERS3208965	165436	uncultured Flavobacteriaceae bacterium	20100330_Bin_28
ERZ813341	PRJEB28156	SAMEA5403650	ERS3208966	100234	uncultured Verrucomicrobiales bacterium	20100330_Bin_30_1
ERZ813342	PRJEB28156	SAMEA5403651	ERS3208967	332614	uncultured Pseudomonadales bacterium	20100330_Bin_31_1_1
ERZ813343	PRJEB28156	SAMEA5403652	ERS3208968	906971	uncultured Cyclobacteriaceae bacterium	20100330_Bin_34_1
ERZ813344	PRJEB28156	SAMEA5403653	ERS3208969	473854	uncultured Reinekea sp.	20100330_Bin_35_1
ERZ813345	PRJEB28156	SAMEA5403655	ERS3208971	86473	uncultured gamma proteobacterium	20100330_Bin_41_1
ERZ813347	PRJEB28156	SAMEA5403656	ERS3208972	1101446	uncultured Puniceicoccaceae bacterium	20100330_Bin_42_1
ERZ813348	PRJEB28156	SAMEA5403654	ERS3208970	291430	uncultured Loktanella sp.	20100330_Bin_4_2
ERZ813349	PRJEB28156	SAMEA5403657	ERS3208973	165436	uncultured Flavobacteriaceae bacterium	20100330_Bin_45
ERZ813350	PRJEB28156	SAMEA5403658	ERS3208974	1118066	uncultured SAR92 cluster bacterium	20100330_Bin_5_1
ERZ813351	PRJEB28156	SAMEA5403659	ERS3208975	1538529	uncultured Planktomarina sp.	20100330_Bin_51
ERZ813352	PRJEB28156	SAMEA5403660	ERS3208976	86473	uncultured gamma proteobacterium	20100330_Bin_52_1
ERZ813353	PRJEB28156	SAMEA5403661	ERS3208977	239732	uncultured Methylophilaceae bacterium	20100330_Bin_53_1
ERZ813354	PRJEB28156	SAMEA5403662	ERS3208978	165436	uncultured Flavobacteriaceae bacterium	20100330_Bin_54_1
ERZ813355	PRJEB28156	SAMEA5403663	ERS3208979	165436	uncultured Flavobacteriaceae bacterium	20100330_Bin_55_1
ERZ813356	PRJEB28156	SAMEA5403664	ERS3208980	165436	uncultured Flavobacteriaceae bacterium	20100330_Bin_56_1
ERZ813357	PRJEB28156	SAMEA5403665	ERS3208981	165436	uncultured Flavobacteriaceae bacterium	20100330_Bin_61_1
ERZ813358	PRJEB28156	SAMEA5403666	ERS3208982	165436	uncultured Flavobacteriaceae bacterium	20100330_Bin_62
ERZ813359	PRJEB28156	SAMEA5403667	ERS3208983	174711	uncultured Polaribacter sp.	20100330_Bin_63
ERZ813360	PRJEB28156	SAMEA5403668	ERS3208984	165436	uncultured Flavobacteriaceae bacterium	20100330_Bin_64_1
ERZ813361	PRJEB28156	SAMEA5403669	ERS3208985	239732	uncultured Methylophilaceae bacterium	20100330_Bin_68
ERZ813362	PRJEB28156	SAMEA5403670	ERS3208986	2448465	uncultured Patescibacteria group bacterium	20100330_Bin_74_1
ERZ813363	PRJEB28156	SAMEA5403671	ERS3208987	512288	uncultured Cryomorphaceae bacterium	20100330_Bin_8_1
ERZ813364	PRJEB28156	SAMEA5403672	ERS3208988	512288	uncultured Cryomorphaceae bacterium	20100330_Bin_8_2
ERZ813365	PRJEB28156	SAMEA5403673	ERS3208989	372654	uncultured Candidatus Pelagibacter sp.	20100408_Bin_1_1
ERZ813366	PRJEB28156	SAMEA5403675	ERS3208991	157276	uncultured Rhodobacteraceae bacterium	20100408_Bin_12
ERZ813367	PRJEB28156	SAMEA5403674	ERS3208990	372654	uncultured Candidatus Pelagibacter sp.	20100408_Bin_1_3
ERZ813368	PRJEB28156	SAMEA5403676	ERS3208992	165436	uncultured Flavobacteriaceae bacterium	20100408_Bin_14_1
ERZ813369	PRJEB28156	SAMEA5403677	ERS3208993	332614	uncultured Pseudomonadales bacterium	20100408_Bin_15_1
ERZ813370	PRJEB28156	SAMEA5403678	ERS3208994	927587	uncultured Fabibacter sp.	20100408_Bin_16
ERZ813371	PRJEB28156	SAMEA5403679	ERS3208995	512288	uncultured Cryomorphaceae bacterium	20100408_Bin_17_1
ERZ813372	PRJEB28156	SAMEA5403680	ERS3208996	165436	uncultured Flavobacteriaceae bacterium	20100408_Bin_20_1
ERZ813373	PRJEB28156	SAMEA5403681	ERS3208997	213322	uncultured Flavobacteriales bacterium	20100408_Bin_21_1
ERZ813374	PRJEB28156	SAMEA5403682	ERS3208998	1101446	uncultured Puniceicoccaceae bacterium	20100408_Bin_22_1
ERZ813375	PRJEB28156	SAMEA5403683	ERS3208999	1118066	uncultured SAR92 cluster bacterium	20100408_Bin_23_1
ERZ813376	PRJEB28156	SAMEA5403684	ERS3209000	1392394	uncultured Litoreibacter sp.	20100408_Bin_24_1
ERZ813377	PRJEB28156	SAMEA5403685	ERS3209001	100234	uncultured Verrucomicrobiales bacterium	20100408_Bin_25
ERZ813378	PRJEB28156	SAMEA5403686	ERS3209002	1538529	uncultured Planktomarina sp.	20100408_Bin_26_1
ERZ813379	PRJEB28156	SAMEA5403687	ERS3209003	1118066	uncultured SAR92 cluster bacterium	20100408_Bin_29_1
ERZ813380	PRJEB28156	SAMEA5403688	ERS3209004	188056	uncultured Burkholderiaceae bacterium	20100408_Bin_30_1
ERZ813381	PRJEB28156	SAMEA5403689	ERS3209005	906971	uncultured Cyclobacteriaceae bacterium	20100408_Bin_31_1
ERZ813382	PRJEB28156	SAMEA5403690	ERS3209006	239732	uncultured Methylophilaceae bacterium	20100408_Bin_31_2
ERZ813383	PRJEB28156	SAMEA5403691	ERS3209007	194194	uncultured Rickettsiaceae bacterium	20100408_Bin_32_1
ERZ813384	PRJEB28156	SAMEA5403692	ERS3209008	157276	uncultured Rhodobacteraceae bacterium	20100408_Bin_33_1
ERZ813385	PRJEB28156	SAMEA5403693	ERS3209009	332614	uncultured Pseudomonadales bacterium	20100408_Bin_34_1
ERZ813386	PRJEB28156	SAMEA5403694	ERS3209010	157276	uncultured Rhodobacteraceae bacterium	20100408_Bin_35_1
ERZ813387	PRJEB28156	SAMEA5403695	ERS3209011	239732	uncultured Methylophilaceae bacterium	20100408_Bin_36_1
ERZ813388	PRJEB28156	SAMEA5403696	ERS3209012	473854	uncultured Reinekea sp.	20100408_Bin_39_1
ERZ813389	PRJEB28156	SAMEA5403698	ERS3209014	165436	uncultured Flavobacteriaceae bacterium	20100408_Bin_40_1
ERZ813390	PRJEB28156	SAMEA5403697	ERS3209013	906971	uncultured Cyclobacteriaceae bacterium	20100408_Bin_4_1
ERZ813391	PRJEB28156	SAMEA5403699	ERS3209015	332614	uncultured Pseudomonadales bacterium	20100408_Bin_42_1
ERZ813392	PRJEB28156	SAMEA5403700	ERS3209016	1118066	uncultured SAR92 cluster bacterium	20100408_Bin_44_1
ERZ813393	PRJEB28156	SAMEA5403701	ERS3209017	165436	uncultured Flavobacteriaceae bacterium	20100408_Bin_45_1
ERZ813394	PRJEB28156	SAMEA5403702	ERS3209018	157276	uncultured Rhodobacteraceae bacterium	20100408_Bin_47_1
ERZ813395	PRJEB28156	SAMEA5403703	ERS3209019	213322	uncultured Flavobacteriales bacterium	20100408_Bin_48
ERZ813396	PRJEB28156	SAMEA5403704	ERS3209020	1118066	uncultured SAR92 cluster bacterium	20100408_Bin_49_1
ERZ813397	PRJEB28156	SAMEA5403706	ERS3209022	165436	uncultured Flavobacteriaceae bacterium	20100408_Bin_50_1
ERZ813398	PRJEB28156	SAMEA5403707	ERS3209023	152507	uncultured actinobacterium	20100408_Bin_51_1
ERZ813399	PRJEB28156	SAMEA5403705	ERS3209021	157276	uncultured Rhodobacteraceae bacterium	20100408_Bin_5_1
ERZ813400	PRJEB28156	SAMEA5403708	ERS3209024	86473	uncultured gamma proteobacterium	20100408_Bin_52_1
ERZ813401	PRJEB28156	SAMEA5403709	ERS3209025	1538529	uncultured Planktomarina sp.	20100408_Bin_55
ERZ813402	PRJEB28156	SAMEA5403710	ERS3209026	165436	uncultured Flavobacteriaceae bacterium	20100408_Bin_56_1
ERZ813403	PRJEB28156	SAMEA5403711	ERS3209027	1118066	uncultured SAR92 cluster bacterium	20100408_Bin_57_1
ERZ813404	PRJEB28156	SAMEA5403712	ERS3209028	372654	uncultured Candidatus Pelagibacter sp.	20100408_Bin_58_1
ERZ813405	PRJEB28156	SAMEA5403713	ERS3209029	165436	uncultured Flavobacteriaceae bacterium	20100408_Bin_60_1
ERZ813406	PRJEB28156	SAMEA5403714	ERS3209030	165436	uncultured Flavobacteriaceae bacterium	20100408_Bin_61_1
ERZ813407	PRJEB28156	SAMEA5403715	ERS3209031	1101446	uncultured Puniceicoccaceae bacterium	20100408_Bin_64_1
ERZ813408	PRJEB28156	SAMEA5403716	ERS3209032	291205	uncultured Glaciecola sp.	20100408_Bin_65_1
ERZ813409	PRJEB28156	SAMEA5403717	ERS3209033	512288	uncultured Cryomorphaceae bacterium	20100408_Bin_66_1
ERZ813410	PRJEB28156	SAMEA5403718	ERS3209034	165436	uncultured Flavobacteriaceae bacterium	20100408_Bin_68_1
ERZ813411	PRJEB28156	SAMEA5403719	ERS3209035	332614	uncultured Pseudomonadales bacterium	20100408_Bin_69_1
ERZ813412	PRJEB28156	SAMEA5403720	ERS3209036	165436	uncultured Flavobacteriaceae bacterium	20100408_Bin_71
ERZ813413	PRJEB28156	SAMEA5403721	ERS3209037	174711	uncultured Polaribacter sp.	20100408_Bin_74
ERZ813414	PRJEB28156	SAMEA5403722	ERS3209038	157276	uncultured Rhodobacteraceae bacterium	20100408_Bin_75_1
ERZ813415	PRJEB28156	SAMEA5403723	ERS3209039	165436	uncultured Flavobacteriaceae bacterium	20100408_Bin_78_1
ERZ813416	PRJEB28156	SAMEA5403724	ERS3209040	86473	uncultured gamma proteobacterium	20100408_Bin_79_1
ERZ813417	PRJEB28156	SAMEA5403725	ERS3209041	165436	uncultured Flavobacteriaceae bacterium	20100408_Bin_83_1
ERZ813418	PRJEB28156	SAMEA5403726	ERS3209042	174711	uncultured Polaribacter sp.	20100408_Bin_85_1
ERZ813419	PRJEB28156	SAMEA5403727	ERS3209043	165436	uncultured Flavobacteriaceae bacterium	20100408_Bin_86
ERZ813420	PRJEB28156	SAMEA5403728	ERS3209044	165436	uncultured Flavobacteriaceae bacterium	20100408_Bin_88
ERZ813421	PRJEB28156	SAMEA5403729	ERS3209045	296830	uncultured Rhodospirillales bacterium	20100413_Bin_10
ERZ813422	PRJEB28156	SAMEA5403730	ERS3209046	1101446	uncultured Puniceicoccaceae bacterium	20100413_Bin_11_1
ERZ813423	PRJEB28156	SAMEA5403731	ERS3209047	927587	uncultured Fabibacter sp.	20100413_Bin_13
ERZ813424	PRJEB28156	SAMEA5403732	ERS3209048	165436	uncultured Flavobacteriaceae bacterium	20100413_Bin_14_1
ERZ813425	PRJEB28156	SAMEA5403733	ERS3209049	332614	uncultured Pseudomonadales bacterium	20100413_Bin_15_1
ERZ813426	PRJEB28156	SAMEA5403734	ERS3209050	332614	uncultured Pseudomonadales bacterium	20100413_Bin_16_1
ERZ813427	PRJEB28156	SAMEA5403735	ERS3209051	1519447	uncultured Phormidesmis sp.	20100413_Bin_17
ERZ813428	PRJEB28156	SAMEA5403736	ERS3209052	1129257	uncultured Bacteroidia bacterium	20100413_Bin_18
ERZ813429	PRJEB28156	SAMEA5403740	ERS3209056	1519447	uncultured Phormidesmis sp.	20100413_Bin_21_1
ERZ813430	PRJEB28156	SAMEA5403737	ERS3209053	372654	uncultured Candidatus Pelagibacter sp.	20100413_Bin_2_1
ERZ813431	PRJEB28156	SAMEA5403738	ERS3209054	372654	uncultured Candidatus Pelagibacter sp.	20100413_Bin_2_2
ERZ813432	PRJEB28156	SAMEA5403741	ERS3209057	157276	uncultured Rhodobacteraceae bacterium	20100413_Bin_23_1
ERZ813433	PRJEB28156	SAMEA5403742	ERS3209058	332614	uncultured Pseudomonadales bacterium	20100413_Bin_24_1
ERZ813434	PRJEB28156	SAMEA5403739	ERS3209055	1667051	uncultured Pelagibacteraceae bacterium	20100413_Bin_2_4
ERZ813435	PRJEB28156	SAMEA5403743	ERS3209059	1118066	uncultured SAR92 cluster bacterium	20100413_Bin_28_1
ERZ813436	PRJEB28156	SAMEA5403744	ERS3209060	213322	uncultured Flavobacteriales bacterium	20100413_Bin_31_1
ERZ813437	PRJEB28156	SAMEA5403745	ERS3209061	332614	uncultured Pseudomonadales bacterium	20100413_Bin_32_1
ERZ813438	PRJEB28156	SAMEA5403746	ERS3209062	152507	uncultured actinobacterium	20100413_Bin_33
ERZ813439	PRJEB28156	SAMEA5403747	ERS3209063	157276	uncultured Rhodobacteraceae bacterium	20100413_Bin_34_1
ERZ813440	PRJEB28156	SAMEA5403748	ERS3209064	1118066	uncultured SAR92 cluster bacterium	20100413_Bin_35_1
ERZ813441	PRJEB28156	SAMEA5403749	ERS3209065	1118066	uncultured SAR92 cluster bacterium	20100413_Bin_37_1
ERZ813442	PRJEB28156	SAMEA5403750	ERS3209066	86473	uncultured gamma proteobacterium	20100413_Bin_38_1
ERZ813443	PRJEB28156	SAMEA5403751	ERS3209067	2448465	uncultured Patescibacteria group bacterium	20100413_Bin_38_2_1
ERZ813444	PRJEB28156	SAMEA5403752	ERS3209068	188056	uncultured Burkholderiaceae bacterium	20100413_Bin_39_1
ERZ813445	PRJEB28156	SAMEA5403754	ERS3209070	473854	uncultured Reinekea sp.	20100413_Bin_40_1_1
ERZ813446	PRJEB28156	SAMEA5403753	ERS3209069	1118066	uncultured SAR92 cluster bacterium	20100413_Bin_4_1
ERZ813447	PRJEB28156	SAMEA5403755	ERS3209071	1101446	uncultured Puniceicoccaceae bacterium	20100413_Bin_41
ERZ813448	PRJEB28156	SAMEA5403756	ERS3209072	165436	uncultured Flavobacteriaceae bacterium	20100413_Bin_42_1
ERZ813449	PRJEB28156	SAMEA5403757	ERS3209073	239732	uncultured Methylophilaceae bacterium	20100413_Bin_43_1
ERZ813450	PRJEB28156	SAMEA5403758	ERS3209074	165436	uncultured Flavobacteriaceae bacterium	20100413_Bin_44_1
ERZ813451	PRJEB28156	SAMEA5403759	ERS3209075	239732	uncultured Methylophilaceae bacterium	20100413_Bin_46_1
ERZ813452	PRJEB28156	SAMEA5403760	ERS3209076	906971	uncultured Cyclobacteriaceae bacterium	20100413_Bin_46_2
ERZ813453	PRJEB28156	SAMEA5403761	ERS3209077	157276	uncultured Rhodobacteraceae bacterium	20100413_Bin_48
ERZ813454	PRJEB28156	SAMEA5403762	ERS3209078	1538529	uncultured Planktomarina sp.	20100413_Bin_52
ERZ813455	PRJEB28156	SAMEA5403763	ERS3209079	174711	uncultured Polaribacter sp.	20100413_Bin_59
ERZ813456	PRJEB28156	SAMEA5403533	ERS3208849	332614	uncultured Pseudomonadales bacterium	20100413_Bin_5
ERZ813457	PRJEB28156	SAMEA5403764	ERS3209080	332614	uncultured Pseudomonadales bacterium	20100413_Bin_60_1
ERZ813458	PRJEB28156	SAMEA5403765	ERS3209081	174711	uncultured Polaribacter sp.	20100413_Bin_64
ERZ813459	PRJEB28156	SAMEA5403766	ERS3209082	165436	uncultured Flavobacteriaceae bacterium	20100413_Bin_65_1
ERZ813460	PRJEB28156	SAMEA5403767	ERS3209083	86473	uncultured gamma proteobacterium	20100413_Bin_69_1
ERZ813461	PRJEB28156	SAMEA5403768	ERS3209084	100234	uncultured Verrucomicrobiales bacterium	20100413_Bin_7_1
ERZ813462	PRJEB28156	SAMEA5403769	ERS3209085	2448465	uncultured Patescibacteria group bacterium	20100413_Bin_72
ERZ813463	PRJEB28156	SAMEA5403770	ERS3209086	165436	uncultured Flavobacteriaceae bacterium	20100413_Bin_74_1
ERZ813464	PRJEB28156	SAMEA5403771	ERS3209087	165436	uncultured Flavobacteriaceae bacterium	20100413_Bin_77_1
ERZ813465	PRJEB28156	SAMEA5403772	ERS3209088	512288	uncultured Cryomorphaceae bacterium	20100413_Bin_8_1
ERZ813466	PRJEB28156	SAMEA5403773	ERS3209089	512288	uncultured Cryomorphaceae bacterium	20100413_Bin_8_2
ERZ813467	PRJEB28156	SAMEA5403774	ERS3209090	165436	uncultured Flavobacteriaceae bacterium	20100413_Bin_9_1
ERZ813468	PRJEB28156	SAMEA5403775	ERS3209091	165436	uncultured Flavobacteriaceae bacterium	20100413_Bin_9_2
ERZ813469	PRJEB28156	SAMEA5403776	ERS3209092	1129257	uncultured Bacteroidia bacterium	20100420_Bin_14
ERZ813470	PRJEB28156	SAMEA5403777	ERS3209093	927587	uncultured Fabibacter sp.	20100420_Bin_16
ERZ813471	PRJEB28156	SAMEA5403778	ERS3209094	332614	uncultured Pseudomonadales bacterium	20100420_Bin_17_1
ERZ813472	PRJEB28156	SAMEA5403779	ERS3209095	165436	uncultured Flavobacteriaceae bacterium	20100420_Bin_18_1
ERZ813473	PRJEB28156	SAMEA5403780	ERS3209096	198441	uncultured Nocardioides sp.	20100420_Bin_20_1
ERZ813474	PRJEB28156	SAMEA5403781	ERS3209097	165436	uncultured Flavobacteriaceae bacterium	20100420_Bin_21_1
ERZ813475	PRJEB28156	SAMEA5403782	ERS3209098	1101446	uncultured Puniceicoccaceae bacterium	20100420_Bin_22_1
ERZ813476	PRJEB28156	SAMEA5403783	ERS3209099	332614	uncultured Pseudomonadales bacterium	20100420_Bin_23_1
ERZ813477	PRJEB28156	SAMEA5403784	ERS3209100	165436	uncultured Flavobacteriaceae bacterium	20100420_Bin_24_1
ERZ813478	PRJEB28156	SAMEA5403785	ERS3209101	174711	uncultured Polaribacter sp.	20100420_Bin_25
ERZ813479	PRJEB28156	SAMEA5403786	ERS3209102	1101446	uncultured Puniceicoccaceae bacterium	20100420_Bin_26_1
ERZ813480	PRJEB28156	SAMEA5403787	ERS3209103	157276	uncultured Rhodobacteraceae bacterium	20100420_Bin_27_1
ERZ813481	PRJEB28156	SAMEA5403788	ERS3209104	165436	uncultured Flavobacteriaceae bacterium	20100420_Bin_28_1
ERZ813482	PRJEB28156	SAMEA5403789	ERS3209105	165436	uncultured Flavobacteriaceae bacterium	20100420_Bin_29
ERZ813483	PRJEB28156	SAMEA5403790	ERS3209106	165436	uncultured Flavobacteriaceae bacterium	20100420_Bin_30_1
ERZ813484	PRJEB28156	SAMEA5403791	ERS3209107	512288	uncultured Cryomorphaceae bacterium	20100420_Bin_31_1
ERZ813485	PRJEB28156	SAMEA5403792	ERS3209108	157276	uncultured Rhodobacteraceae bacterium	20100420_Bin_32
ERZ813486	PRJEB28156	SAMEA5403793	ERS3209109	1118066	uncultured SAR92 cluster bacterium	20100420_Bin_33_1
ERZ813487	PRJEB28156	SAMEA5403794	ERS3209110	473854	uncultured Reinekea sp.	20100420_Bin_35_1
ERZ813488	PRJEB28156	SAMEA5403795	ERS3209111	512288	uncultured Cryomorphaceae bacterium	20100420_Bin_36
ERZ813489	PRJEB28156	SAMEA5403796	ERS3209112	188056	uncultured Burkholderiaceae bacterium	20100420_Bin_39_1
ERZ813490	PRJEB28156	SAMEA5403797	ERS3209113	1118066	uncultured SAR92 cluster bacterium	20100420_Bin_40_1
ERZ813491	PRJEB28156	SAMEA5403798	ERS3209114	1118066	uncultured SAR92 cluster bacterium	20100420_Bin_41_1
ERZ813492	PRJEB28156	SAMEA5403799	ERS3209115	239732	uncultured Methylophilaceae bacterium	20100420_Bin_42_1
ERZ813493	PRJEB28156	SAMEA5403800	ERS3209116	165436	uncultured Flavobacteriaceae bacterium	20100420_Bin_43
ERZ813494	PRJEB28156	SAMEA5403801	ERS3209117	86473	uncultured gamma proteobacterium	20100420_Bin_44_1
ERZ813495	PRJEB28156	SAMEA5403802	ERS3209118	213322	uncultured Flavobacteriales bacterium	20100420_Bin_46_1
ERZ813496	PRJEB28156	SAMEA5403803	ERS3209119	1667051	uncultured Pelagibacteraceae bacterium	20100420_Bin_48_1
ERZ813497	PRJEB28156	SAMEA5403804	ERS3209120	1118066	uncultured SAR92 cluster bacterium	20100420_Bin_49_1
ERZ813498	PRJEB28156	SAMEA5403534	ERS3208850	332614	uncultured Pseudomonadales bacterium	20100420_Bin_4
ERZ813499	PRJEB28156	SAMEA5403806	ERS3209122	165436	uncultured Flavobacteriaceae bacterium	20100420_Bin_51
ERZ813500	PRJEB28156	SAMEA5403805	ERS3209121	372654	uncultured Candidatus Pelagibacter sp.	20100420_Bin_5_1
ERZ813501	PRJEB28156	SAMEA5403807	ERS3209123	332614	uncultured Pseudomonadales bacterium	20100420_Bin_52_1
ERZ813502	PRJEB28156	SAMEA5403808	ERS3209124	157276	uncultured Rhodobacteraceae bacterium	20100420_Bin_53_1
ERZ813503	PRJEB28156	SAMEA5403809	ERS3209125	152507	uncultured actinobacterium	20100420_Bin_54_1
ERZ813504	PRJEB28156	SAMEA5403810	ERS3209126	1538529	uncultured Planktomarina sp.	20100420_Bin_57
ERZ813505	PRJEB28156	SAMEA5403811	ERS3209127	1118066	uncultured SAR92 cluster bacterium	20100420_Bin_6_1
ERZ813506	PRJEB28156	SAMEA5403812	ERS3209128	906971	uncultured Cyclobacteriaceae bacterium	20100420_Bin_61
ERZ813507	PRJEB28156	SAMEA5403813	ERS3209129	174711	uncultured Polaribacter sp.	20100420_Bin_62_1
ERZ813508	PRJEB28156	SAMEA5403814	ERS3209130	332614	uncultured Pseudomonadales bacterium	20100420_Bin_65_1
ERZ813509	PRJEB28156	SAMEA5403815	ERS3209131	165436	uncultured Flavobacteriaceae bacterium	20100420_Bin_66
ERZ813510	PRJEB28156	SAMEA5403816	ERS3209132	86473	uncultured gamma proteobacterium	20100420_Bin_68_1
ERZ813511	PRJEB28156	SAMEA5403817	ERS3209133	239732	uncultured Methylophilaceae bacterium	20100420_Bin_72_1
ERZ813512	PRJEB28156	SAMEA5403818	ERS3209134	165436	uncultured Flavobacteriaceae bacterium	20100420_Bin_73
ERZ813513	PRJEB28156	SAMEA5403819	ERS3209135	2448465	uncultured Patescibacteria group bacterium	20100420_Bin_75_1
ERZ813514	PRJEB28156	SAMEA5403820	ERS3209136	2448465	uncultured Patescibacteria group bacterium	20100420_Bin_75_2
ERZ813515	PRJEB28156	SAMEA5403535	ERS3208851	296830	uncultured Rhodospirillales bacterium	20100420_Bin_7
ERZ813516	PRJEB28156	SAMEA5403823	ERS3209139	2448465	uncultured Patescibacteria group bacterium	20100420_Bin_81_1
ERZ813517	PRJEB28156	SAMEA5403821	ERS3209137	100234	uncultured Verrucomicrobiales bacterium	20100420_Bin_8_1
ERZ813518	PRJEB28156	SAMEA5403822	ERS3209138	100234	uncultured Verrucomicrobiales bacterium	20100420_Bin_8_3
ERZ813519	PRJEB28156	SAMEA5403824	ERS3209140	332614	uncultured Pseudomonadales bacterium	20100423_Bin_11
ERZ813520	PRJEB28156	SAMEA5403825	ERS3209141	332614	uncultured Pseudomonadales bacterium	20100423_Bin_12_1
ERZ813521	PRJEB28156	SAMEA5403826	ERS3209142	1129257	uncultured Bacteroidia bacterium	20100423_Bin_14
ERZ813522	PRJEB28156	SAMEA5403827	ERS3209143	165436	uncultured Flavobacteriaceae bacterium	20100423_Bin_16_1
ERZ813523	PRJEB28156	SAMEA5403828	ERS3209144	165436	uncultured Flavobacteriaceae bacterium	20100423_Bin_17_1
ERZ813524	PRJEB28156	SAMEA5403829	ERS3209145	165436	uncultured Flavobacteriaceae bacterium	20100423_Bin_18_1
ERZ813525	PRJEB28156	SAMEA5403830	ERS3209146	1118066	uncultured SAR92 cluster bacterium	20100423_Bin_19_1
ERZ813526	PRJEB28156	SAMEA5403832	ERS3209148	1118066	uncultured SAR92 cluster bacterium	20100423_Bin_20_1
ERZ813527	PRJEB28156	SAMEA5403833	ERS3209149	332614	uncultured Pseudomonadales bacterium	20100423_Bin_21_1
ERZ813528	PRJEB28156	SAMEA5403831	ERS3209147	1667051	uncultured Pelagibacteraceae bacterium	20100423_Bin_2_1
ERZ813529	PRJEB28156	SAMEA5403834	ERS3209150	372654	uncultured Candidatus Pelagibacter sp.	20100423_Bin_24_1
ERZ813530	PRJEB28156	SAMEA5403835	ERS3209151	372654	uncultured Candidatus Pelagibacter sp.	20100423_Bin_24_2
ERZ813531	PRJEB28156	SAMEA5403836	ERS3209152	1118066	uncultured SAR92 cluster bacterium	20100423_Bin_26
ERZ813532	PRJEB28156	SAMEA5403837	ERS3209153	1101446	uncultured Puniceicoccaceae bacterium	20100423_Bin_27_1
ERZ813533	PRJEB28156	SAMEA5403838	ERS3209154	174711	uncultured Polaribacter sp.	20100423_Bin_30
ERZ813534	PRJEB28156	SAMEA5403839	ERS3209155	1101446	uncultured Puniceicoccaceae bacterium	20100423_Bin_31_1
ERZ813535	PRJEB28156	SAMEA5403840	ERS3209156	239732	uncultured Methylophilaceae bacterium	20100423_Bin_35_1
ERZ813536	PRJEB28156	SAMEA5403841	ERS3209157	239732	uncultured Methylophilaceae bacterium	20100423_Bin_35_2
ERZ813537	PRJEB28156	SAMEA5403842	ERS3209158	165436	uncultured Flavobacteriaceae bacterium	20100423_Bin_36
ERZ813538	PRJEB28156	SAMEA5403843	ERS3209159	174711	uncultured Polaribacter sp.	20100423_Bin_37
ERZ813539	PRJEB28156	SAMEA5403844	ERS3209160	332614	uncultured Pseudomonadales bacterium	20100423_Bin_39_1
ERZ813540	PRJEB28156	SAMEA5403845	ERS3209161	157276	uncultured Rhodobacteraceae bacterium	20100423_Bin_40_1
ERZ813541	PRJEB28156	SAMEA5403846	ERS3209162	188056	uncultured Burkholderiaceae bacterium	20100423_Bin_41_1
ERZ813542	PRJEB28156	SAMEA5403847	ERS3209163	512288	uncultured Cryomorphaceae bacterium	20100423_Bin_42
ERZ813543	PRJEB28156	SAMEA5403848	ERS3209164	473854	uncultured Reinekea sp.	20100423_Bin_43_1
ERZ813544	PRJEB28156	SAMEA5403849	ERS3209165	512288	uncultured Cryomorphaceae bacterium	20100423_Bin_46
ERZ813545	PRJEB28156	SAMEA5403850	ERS3209166	86473	uncultured gamma proteobacterium	20100423_Bin_47_1
ERZ813546	PRJEB28156	SAMEA5403851	ERS3209167	213322	uncultured Flavobacteriales bacterium	20100423_Bin_49_1
ERZ813547	PRJEB28156	SAMEA5403852	ERS3209168	332614	uncultured Pseudomonadales bacterium	20100423_Bin_50_1
ERZ813548	PRJEB28156	SAMEA5403853	ERS3209169	152507	uncultured actinobacterium	20100423_Bin_52_1
ERZ813549	PRJEB28156	SAMEA5403854	ERS3209170	157276	uncultured Rhodobacteraceae bacterium	20100423_Bin_54_1
ERZ813550	PRJEB28156	SAMEA5403855	ERS3209171	165436	uncultured Flavobacteriaceae bacterium	20100423_Bin_55
ERZ813551	PRJEB28156	SAMEA5403856	ERS3209172	906971	uncultured Cyclobacteriaceae bacterium	20100423_Bin_56
ERZ813552	PRJEB28156	SAMEA5403857	ERS3209173	1118066	uncultured SAR92 cluster bacterium	20100423_Bin_57_1
ERZ813553	PRJEB28156	SAMEA5403858	ERS3209174	165436	uncultured Flavobacteriaceae bacterium	20100423_Bin_58
ERZ813554	PRJEB28156	SAMEA5403859	ERS3209175	86473	uncultured gamma proteobacterium	20100423_Bin_60_1
ERZ813555	PRJEB28156	SAMEA5403860	ERS3209176	1118066	uncultured SAR92 cluster bacterium	20100423_Bin_61_1
ERZ813556	PRJEB28156	SAMEA5403861	ERS3209177	1538529	uncultured Planktomarina sp.	20100423_Bin_62
ERZ813557	PRJEB28156	SAMEA5403862	ERS3209178	174711	uncultured Polaribacter sp.	20100423_Bin_63
ERZ813558	PRJEB28156	SAMEA5403863	ERS3209179	165436	uncultured Flavobacteriaceae bacterium	20100423_Bin_64
ERZ813559	PRJEB28156	SAMEA5403864	ERS3209180	332614	uncultured Pseudomonadales bacterium	20100423_Bin_65_1
ERZ813560	PRJEB28156	SAMEA5403865	ERS3209181	165436	uncultured Flavobacteriaceae bacterium	20100423_Bin_68
ERZ813561	PRJEB28156	SAMEA5403866	ERS3209182	2448465	uncultured Patescibacteria group bacterium	20100423_Bin_74_1
ERZ813562	PRJEB28156	SAMEA5403867	ERS3209183	2448465	uncultured Patescibacteria group bacterium	20100423_Bin_77
ERZ813563	PRJEB28156	SAMEA5403868	ERS3209184	332614	uncultured Pseudomonadales bacterium	20100423_Bin_8
ERZ813564	PRJEB28156	SAMEA5403869	ERS3209185	239732	uncultured Methylophilaceae bacterium	20100423_Bin_9_1
ERZ813565	PRJEB28156	SAMEA5403870	ERS3209186	157276	uncultured Rhodobacteraceae bacterium	20100423_Bin_9_2
ERZ813566	PRJEB28156	SAMEA5403871	ERS3209187	473854	uncultured Reinekea sp.	20100430_Bin_10
ERZ813567	PRJEB28156	SAMEA5403872	ERS3209188	1101446	uncultured Puniceicoccaceae bacterium	20100430_Bin_11_1
ERZ813568	PRJEB28156	SAMEA5403873	ERS3209189	1118066	uncultured SAR92 cluster bacterium	20100430_Bin_13_1
ERZ813569	PRJEB28156	SAMEA5403874	ERS3209190	157276	uncultured Rhodobacteraceae bacterium	20100430_Bin_15_1
ERZ813570	PRJEB28156	SAMEA5403875	ERS3209191	165436	uncultured Flavobacteriaceae bacterium	20100430_Bin_16_1
ERZ813571	PRJEB28156	SAMEA5403876	ERS3209192	927587	uncultured Fabibacter sp.	20100430_Bin_18
ERZ813572	PRJEB28156	SAMEA5403877	ERS3209193	1118066	uncultured SAR92 cluster bacterium	20100430_Bin_19_1
ERZ813573	PRJEB28156	SAMEA5403879	ERS3209195	191215	uncultured Alcanivorax sp.	20100430_Bin_20_1
ERZ813574	PRJEB28156	SAMEA5403880	ERS3209196	165436	uncultured Flavobacteriaceae bacterium	20100430_Bin_21_1
ERZ813575	PRJEB28156	SAMEA5403878	ERS3209194	332614	uncultured Pseudomonadales bacterium	20100430_Bin_2_1
ERZ813576	PRJEB28156	SAMEA5403881	ERS3209197	165436	uncultured Flavobacteriaceae bacterium	20100430_Bin_23_1
ERZ813577	PRJEB28156	SAMEA5403882	ERS3209198	332614	uncultured Pseudomonadales bacterium	20100430_Bin_24
ERZ813578	PRJEB28156	SAMEA5403883	ERS3209199	188056	uncultured Burkholderiaceae bacterium	20100430_Bin_25_1
ERZ813579	PRJEB28156	SAMEA5403884	ERS3209200	165436	uncultured Flavobacteriaceae bacterium	20100430_Bin_27_1
ERZ813580	PRJEB28156	SAMEA5403885	ERS3209201	239732	uncultured Methylophilaceae bacterium	20100430_Bin_28_1
ERZ813581	PRJEB28156	SAMEA5403889	ERS3209205	1118066	uncultured SAR92 cluster bacterium	20100430_Bin_30
ERZ813582	PRJEB28156	SAMEA5403890	ERS3209206	157276	uncultured Rhodobacteraceae bacterium	20100430_Bin_31_1
ERZ813583	PRJEB28156	SAMEA5403886	ERS3209202	372654	uncultured Candidatus Pelagibacter sp.	20100430_Bin_3_1
ERZ813584	PRJEB28156	SAMEA5403891	ERS3209207	165436	uncultured Flavobacteriaceae bacterium	20100430_Bin_32_1
ERZ813585	PRJEB28156	SAMEA5403887	ERS3209203	165436	uncultured Flavobacteriaceae bacterium	20100430_Bin_3_2
ERZ813586	PRJEB28156	SAMEA5403892	ERS3209208	165436	uncultured Flavobacteriaceae bacterium	20100430_Bin_33_1
ERZ813587	PRJEB28156	SAMEA5403888	ERS3209204	372654	uncultured Candidatus Pelagibacter sp.	20100430_Bin_3_3
ERZ813588	PRJEB28156	SAMEA5403893	ERS3209209	332614	uncultured Pseudomonadales bacterium	20100430_Bin_35_1
ERZ813589	PRJEB28156	SAMEA5403894	ERS3209210	165436	uncultured Flavobacteriaceae bacterium	20100430_Bin_36
ERZ813590	PRJEB28156	SAMEA5403895	ERS3209211	332614	uncultured Pseudomonadales bacterium	20100430_Bin_37_1
ERZ813591	PRJEB28156	SAMEA5403896	ERS3209212	198441	uncultured Nocardioides sp.	20100430_Bin_38
ERZ813592	PRJEB28156	SAMEA5403897	ERS3209213	165436	uncultured Flavobacteriaceae bacterium	20100430_Bin_39_1
ERZ813593	PRJEB28156	SAMEA5403898	ERS3209214	213322	uncultured Flavobacteriales bacterium	20100430_Bin_40
ERZ813594	PRJEB28156	SAMEA5403899	ERS3209215	239732	uncultured Methylophilaceae bacterium	20100430_Bin_43_1
ERZ813595	PRJEB28156	SAMEA5403900	ERS3209216	152507	uncultured actinobacterium	20100430_Bin_44_1
ERZ813596	PRJEB28156	SAMEA5403901	ERS3209217	1118066	uncultured SAR92 cluster bacterium	20100430_Bin_45_1
ERZ813597	PRJEB28156	SAMEA5403902	ERS3209218	165436	uncultured Flavobacteriaceae bacterium	20100430_Bin_46_1
ERZ813598	PRJEB28156	SAMEA5403903	ERS3209219	165436	uncultured Flavobacteriaceae bacterium	20100430_Bin_46_2
ERZ813599	PRJEB28156	SAMEA5403904	ERS3209220	332614	uncultured Pseudomonadales bacterium	20100430_Bin_47_1
ERZ813600	PRJEB28156	SAMEA5403905	ERS3209221	165436	uncultured Flavobacteriaceae bacterium	20100430_Bin_49_1
ERZ813601	PRJEB28156	SAMEA5403907	ERS3209223	1101446	uncultured Puniceicoccaceae bacterium	20100430_Bin_50_1
ERZ813602	PRJEB28156	SAMEA5403906	ERS3209222	100234	uncultured Verrucomicrobiales bacterium	20100430_Bin_5_1
ERZ813603	PRJEB28156	SAMEA5403908	ERS3209224	512288	uncultured Cryomorphaceae bacterium	20100430_Bin_53_1
ERZ813604	PRJEB28156	SAMEA5403909	ERS3209225	332614	uncultured Pseudomonadales bacterium	20100430_Bin_54_1
ERZ813605	PRJEB28156	SAMEA5403910	ERS3209226	2448465	uncultured Patescibacteria group bacterium	20100430_Bin_55_1
ERZ813606	PRJEB28156	SAMEA5403911	ERS3209227	625924	uncultured Bacteriovoracaceae bacterium	20100430_Bin_56
ERZ813607	PRJEB28156	SAMEA5403912	ERS3209228	157276	uncultured Rhodobacteraceae bacterium	20100430_Bin_57_1
ERZ813608	PRJEB28156	SAMEA5403913	ERS3209229	86473	uncultured gamma proteobacterium	20100430_Bin_58_1
ERZ813609	PRJEB28156	SAMEA5403914	ERS3209230	165436	uncultured Flavobacteriaceae bacterium	20100430_Bin_60_1
ERZ813610	PRJEB28156	SAMEA5403915	ERS3209231	86473	uncultured gamma proteobacterium	20100430_Bin_61
ERZ813611	PRJEB28156	SAMEA5403916	ERS3209232	174711	uncultured Polaribacter sp.	20100430_Bin_64
ERZ813612	PRJEB28156	SAMEA5403917	ERS3209233	174711	uncultured Polaribacter sp.	20100430_Bin_65_1
ERZ813613	PRJEB28156	SAMEA5403918	ERS3209234	174711	uncultured Polaribacter sp.	20100430_Bin_66_1
ERZ813614	PRJEB28156	SAMEA5403919	ERS3209235	1538529	uncultured Planktomarina sp.	20100430_Bin_67
ERZ813615	PRJEB28156	SAMEA5403920	ERS3209236	1129257	uncultured Bacteroidia bacterium	20100430_Bin_69_1
ERZ813616	PRJEB28156	SAMEA5403922	ERS3209238	165436	uncultured Flavobacteriaceae bacterium	20100430_Bin_71_1
ERZ813617	PRJEB28156	SAMEA5403921	ERS3209237	332614	uncultured Pseudomonadales bacterium	20100430_Bin_7_1
ERZ813618	PRJEB28156	SAMEA5403923	ERS3209239	2448465	uncultured Patescibacteria group bacterium	20100430_Bin_91
ERZ813619	PRJEB28156	SAMEA5403924	ERS3209240	174711	uncultured Polaribacter sp.	20100504_Bin_100
ERZ813620	PRJEB28156	SAMEA5403925	ERS3209241	1118066	uncultured SAR92 cluster bacterium	20100504_Bin_101_1
ERZ813621	PRJEB28156	SAMEA5403926	ERS3209242	213322	uncultured Flavobacteriales bacterium	20100504_Bin_103
ERZ813622	PRJEB28156	SAMEA5403927	ERS3209243	174711	uncultured Polaribacter sp.	20100504_Bin_104
ERZ813623	PRJEB28156	SAMEA5403928	ERS3209244	332614	uncultured Pseudomonadales bacterium	20100504_Bin_105_1
ERZ813624	PRJEB28156	SAMEA5403929	ERS3209245	165436	uncultured Flavobacteriaceae bacterium	20100504_Bin_107_1
ERZ813625	PRJEB28156	SAMEA5403930	ERS3209246	165436	uncultured Flavobacteriaceae bacterium	20100504_Bin_108
ERZ813626	PRJEB28156	SAMEA5403931	ERS3209247	86473	uncultured gamma proteobacterium	20100504_Bin_115_1
ERZ813627	PRJEB28156	SAMEA5403932	ERS3209248	165436	uncultured Flavobacteriaceae bacterium	20100504_Bin_116
ERZ813628	PRJEB28156	SAMEA5403933	ERS3209249	1506601	uncultured Lentisphaeria bacterium	20100504_Bin_15
ERZ813629	PRJEB28156	SAMEA5403934	ERS3209250	1101446	uncultured Puniceicoccaceae bacterium	20100504_Bin_18_1
ERZ813630	PRJEB28156	SAMEA5403935	ERS3209251	1101446	uncultured Puniceicoccaceae bacterium	20100504_Bin_18_2
ERZ813631	PRJEB28156	SAMEA5403936	ERS3209252	157276	uncultured Rhodobacteraceae bacterium	20100504_Bin_22
ERZ813632	PRJEB28156	SAMEA5403937	ERS3209253	512288	uncultured Cryomorphaceae bacterium	20100504_Bin_23_1
ERZ813633	PRJEB28156	SAMEA5403938	ERS3209254	512288	uncultured Cryomorphaceae bacterium	20100504_Bin_23_2
ERZ813634	PRJEB28156	SAMEA5403939	ERS3209255	402590	uncultured Lentisphaera sp.	20100504_Bin_24
ERZ813635	PRJEB28156	SAMEA5403940	ERS3209256	100234	uncultured Verrucomicrobiales bacterium	20100504_Bin_25_1
ERZ813636	PRJEB28156	SAMEA5403941	ERS3209257	165436	uncultured Flavobacteriaceae bacterium	20100504_Bin_27_1
ERZ813637	PRJEB28156	SAMEA5403942	ERS3209258	332614	uncultured Pseudomonadales bacterium	20100504_Bin_28_1
ERZ813638	PRJEB28156	SAMEA5403943	ERS3209259	395353	uncultured Winogradskyella sp.	20100504_Bin_31_1
ERZ813639	PRJEB28156	SAMEA5403944	ERS3209260	165436	uncultured Flavobacteriaceae bacterium	20100504_Bin_33
ERZ813640	PRJEB28156	SAMEA5403945	ERS3209261	592834	uncultured Opitutales bacterium	20100504_Bin_34_2
ERZ813641	PRJEB28156	SAMEA5403946	ERS3209262	239732	uncultured Methylophilaceae bacterium	20100504_Bin_35_1
ERZ813642	PRJEB28156	SAMEA5403947	ERS3209263	239732	uncultured Methylophilaceae bacterium	20100504_Bin_35_2
ERZ813643	PRJEB28156	SAMEA5403948	ERS3209264	165436	uncultured Flavobacteriaceae bacterium	20100504_Bin_38_1
ERZ813644	PRJEB28156	SAMEA5403949	ERS3209265	291205	uncultured Glaciecola sp.	20100504_Bin_39_1
ERZ813645	PRJEB28156	SAMEA5403950	ERS3209266	427350	uncultured Pseudorhodobacter sp.	20100504_Bin_40
ERZ813646	PRJEB28156	SAMEA5403951	ERS3209267	1101446	uncultured Puniceicoccaceae bacterium	20100504_Bin_41_1
ERZ813647	PRJEB28156	SAMEA5403952	ERS3209268	157276	uncultured Rhodobacteraceae bacterium	20100504_Bin_43
ERZ813648	PRJEB28156	SAMEA5403953	ERS3209269	906971	uncultured Cyclobacteriaceae bacterium	20100504_Bin_44
ERZ813649	PRJEB28156	SAMEA5403954	ERS3209270	1129257	uncultured Bacteroidia bacterium	20100504_Bin_45
ERZ813650	PRJEB28156	SAMEA5403955	ERS3209271	165436	uncultured Flavobacteriaceae bacterium	20100504_Bin_46_1
ERZ813651	PRJEB28156	SAMEA5403956	ERS3209272	165436	uncultured Flavobacteriaceae bacterium	20100504_Bin_47_1
ERZ813652	PRJEB28156	SAMEA5403957	ERS3209273	1118066	uncultured SAR92 cluster bacterium	20100504_Bin_48_1
ERZ813653	PRJEB28156	SAMEA5403958	ERS3209274	332614	uncultured Pseudomonadales bacterium	20100504_Bin_49_1
ERZ813654	PRJEB28156	SAMEA5403959	ERS3209275	332614	uncultured Pseudomonadales bacterium	20100504_Bin_50_1
ERZ813655	PRJEB28156	SAMEA5403960	ERS3209276	213322	uncultured Flavobacteriales bacterium	20100504_Bin_52
ERZ813656	PRJEB28156	SAMEA5403961	ERS3209277	165436	uncultured Flavobacteriaceae bacterium	20100504_Bin_54_1
ERZ813657	PRJEB28156	SAMEA5403962	ERS3209278	165436	uncultured Flavobacteriaceae bacterium	20100504_Bin_54_2
ERZ813658	PRJEB28156	SAMEA5403963	ERS3209279	332614	uncultured Pseudomonadales bacterium	20100504_Bin_55_1
ERZ813659	PRJEB28156	SAMEA5403964	ERS3209280	473854	uncultured Reinekea sp.	20100504_Bin_56_1
ERZ813660	PRJEB28156	SAMEA5403965	ERS3209281	188056	uncultured Burkholderiaceae bacterium	20100504_Bin_57_1
ERZ813661	PRJEB28156	SAMEA5403966	ERS3209282	332614	uncultured Pseudomonadales bacterium	20100504_Bin_58_1
ERZ813662	PRJEB28156	SAMEA5403969	ERS3209285	1118066	uncultured SAR92 cluster bacterium	20100504_Bin_60_1
ERZ813663	PRJEB28156	SAMEA5403970	ERS3209286	1118066	uncultured SAR92 cluster bacterium	20100504_Bin_61_1
ERZ813664	PRJEB28156	SAMEA5403967	ERS3209283	1118066	uncultured SAR92 cluster bacterium	20100504_Bin_6_1
ERZ813665	PRJEB28156	SAMEA5403968	ERS3209284	1118066	uncultured SAR92 cluster bacterium	20100504_Bin_6_2
ERZ813666	PRJEB28156	SAMEA5403971	ERS3209287	165436	uncultured Flavobacteriaceae bacterium	20100504_Bin_63
ERZ813667	PRJEB28156	SAMEA5403972	ERS3209288	213322	uncultured Flavobacteriales bacterium	20100504_Bin_64_1
ERZ813668	PRJEB28156	SAMEA5403973	ERS3209289	213322	uncultured Flavobacteriales bacterium	20100504_Bin_65
ERZ813669	PRJEB28156	SAMEA5403974	ERS3209290	152507	uncultured actinobacterium	20100504_Bin_67
ERZ813670	PRJEB28156	SAMEA5403975	ERS3209291	174711	uncultured Polaribacter sp.	20100504_Bin_70_1
ERZ813671	PRJEB28156	SAMEA5403976	ERS3209292	219660	uncultured Rickettsiales bacterium	20100504_Bin_74
ERZ813672	PRJEB28156	SAMEA5403977	ERS3209293	213322	uncultured Flavobacteriales bacterium	20100504_Bin_76_1
ERZ813673	PRJEB28156	SAMEA5403978	ERS3209294	165436	uncultured Flavobacteriaceae bacterium	20100504_Bin_76_2
ERZ813674	PRJEB28156	SAMEA5403979	ERS3209295	927587	uncultured Fabibacter sp.	20100504_Bin_77
ERZ813675	PRJEB28156	SAMEA5403980	ERS3209296	1129257	uncultured Bacteroidia bacterium	20100504_Bin_78
ERZ813676	PRJEB28156	SAMEA5403981	ERS3209297	165436	uncultured Flavobacteriaceae bacterium	20100504_Bin_79_1
ERZ813677	PRJEB28156	SAMEA5403982	ERS3209298	165436	uncultured Flavobacteriaceae bacterium	20100504_Bin_80_1
ERZ813678	PRJEB28156	SAMEA5403983	ERS3209299	165436	uncultured Flavobacteriaceae bacterium	20100504_Bin_83
ERZ813680	PRJEB28156	SAMEA5403984	ERS3209300	363504	uncultured Candidatus Gracilibacteria bacterium	20100504_Bin_85
ERZ813681	PRJEB28156	SAMEA5403985	ERS3209301	165436	uncultured Flavobacteriaceae bacterium	20100504_Bin_88_1
ERZ813682	PRJEB28156	SAMEA5403986	ERS3209302	1538529	uncultured Planktomarina sp.	20100504_Bin_89
ERZ813683	PRJEB28156	SAMEA5403988	ERS3209304	165436	uncultured Flavobacteriaceae bacterium	20100504_Bin_91_1
ERZ813685	PRJEB28156	SAMEA5403989	ERS3209305	165436	uncultured Flavobacteriaceae bacterium	20100504_Bin_92
ERZ813686	PRJEB28156	SAMEA5403990	ERS3209306	174711	uncultured Polaribacter sp.	20100504_Bin_96
ERZ813687	PRJEB28156	SAMEA5403991	ERS3209307	165436	uncultured Flavobacteriaceae bacterium	20100504_Bin_97_1
ERZ813688	PRJEB28156	SAMEA5403536	ERS3208852	191468	uncultured Sulfitobacter sp.	20100504_Bin_9
ERZ813689	PRJEB28156	SAMEA5403992	ERS3209308	1985115	uncultured Candidatus Puniceispirillum sp.	20100511_Bin_10_1
ERZ813690	PRJEB28156	SAMEA5403993	ERS3209309	1985115	uncultured Candidatus Puniceispirillum sp.	20100511_Bin_10_2
ERZ813691	PRJEB28156	SAMEA5403994	ERS3209310	592834	uncultured Opitutales bacterium	20100511_Bin_11_1
ERZ813692	PRJEB28156	SAMEA5403995	ERS3209311	165436	uncultured Flavobacteriaceae bacterium	20100511_Bin_12_1
ERZ813693	PRJEB28156	SAMEA5403996	ERS3209312	1118066	uncultured SAR92 cluster bacterium	20100511_Bin_16_1
ERZ813694	PRJEB28156	SAMEA5403997	ERS3209313	213322	uncultured Flavobacteriales bacterium	20100511_Bin_18
ERZ813695	PRJEB28156	SAMEA5403998	ERS3209314	332614	uncultured Pseudomonadales bacterium	20100511_Bin_19_1
ERZ813696	PRJEB28156	SAMEA5403999	ERS3209315	332614	uncultured Pseudomonadales bacterium	20100511_Bin_20_1
ERZ813697	PRJEB28156	SAMEA5404000	ERS3209316	100234	uncultured Verrucomicrobiales bacterium	20100511_Bin_21
ERZ813698	PRJEB28156	SAMEA5404001	ERS3209317	1101446	uncultured Puniceicoccaceae bacterium	20100511_Bin_22_1
ERZ813699	PRJEB28156	SAMEA5404002	ERS3209318	1101446	uncultured Puniceicoccaceae bacterium	20100511_Bin_23_1
ERZ813700	PRJEB28156	SAMEA5404003	ERS3209319	220135	uncultured Pseudomonadaceae bacterium	20100511_Bin_24_1
ERZ813701	PRJEB28156	SAMEA5404004	ERS3209320	1118066	uncultured SAR92 cluster bacterium	20100511_Bin_25_1
ERZ813702	PRJEB28156	SAMEA5404005	ERS3209321	165436	uncultured Flavobacteriaceae bacterium	20100511_Bin_26_1
ERZ813703	PRJEB28156	SAMEA5404006	ERS3209322	512288	uncultured Cryomorphaceae bacterium	20100511_Bin_28_1
ERZ813704	PRJEB28156	SAMEA5404007	ERS3209323	152507	uncultured actinobacterium	20100511_Bin_29
ERZ813705	PRJEB28156	SAMEA5404011	ERS3209327	332614	uncultured Pseudomonadales bacterium	20100511_Bin_30
ERZ813706	PRJEB28156	SAMEA5404008	ERS3209324	372654	uncultured Candidatus Pelagibacter sp.	20100511_Bin_3_1
ERZ813707	PRJEB28156	SAMEA5404009	ERS3209325	372654	uncultured Candidatus Pelagibacter sp.	20100511_Bin_3_2
ERZ813708	PRJEB28156	SAMEA5404012	ERS3209328	427350	uncultured Pseudorhodobacter sp.	20100511_Bin_33
ERZ813709	PRJEB28156	SAMEA5404013	ERS3209329	1118066	uncultured SAR92 cluster bacterium	20100511_Bin_34_1
ERZ813710	PRJEB28156	SAMEA5404010	ERS3209326	1667051	uncultured Pelagibacteraceae bacterium	20100511_Bin_3_4
ERZ813711	PRJEB28156	SAMEA5404014	ERS3209330	1118066	uncultured SAR92 cluster bacterium	20100511_Bin_35
ERZ813712	PRJEB28156	SAMEA5404015	ERS3209331	239732	uncultured Methylophilaceae bacterium	20100511_Bin_36_1
ERZ813713	PRJEB28156	SAMEA5404016	ERS3209332	239732	uncultured Methylophilaceae bacterium	20100511_Bin_36_2
ERZ813714	PRJEB28156	SAMEA5404017	ERS3209333	165436	uncultured Flavobacteriaceae bacterium	20100511_Bin_37_1
ERZ813715	PRJEB28156	SAMEA5404018	ERS3209334	165436	uncultured Flavobacteriaceae bacterium	20100511_Bin_37_2
ERZ813716	PRJEB28156	SAMEA5404019	ERS3209335	592834	uncultured Opitutales bacterium	20100511_Bin_38
ERZ813717	PRJEB28156	SAMEA5404021	ERS3209337	165435	uncultured Flavobacterium sp.	20100511_Bin_40
ERZ813718	PRJEB28156	SAMEA5404020	ERS3209336	165436	uncultured Flavobacteriaceae bacterium	20100511_Bin_4_1
ERZ813719	PRJEB28156	SAMEA5404022	ERS3209338	213322	uncultured Flavobacteriales bacterium	20100511_Bin_41
ERZ813720	PRJEB28156	SAMEA5404023	ERS3209339	263763	uncultured Aeromonas sp.	20100511_Bin_42
ERZ813721	PRJEB28156	SAMEA5404024	ERS3209340	165436	uncultured Flavobacteriaceae bacterium	20100511_Bin_44
ERZ813722	PRJEB28156	SAMEA5404025	ERS3209341	165436	uncultured Flavobacteriaceae bacterium	20100511_Bin_45
ERZ813723	PRJEB28156	SAMEA5404026	ERS3209342	165436	uncultured Flavobacteriaceae bacterium	20100511_Bin_46_1
ERZ813724	PRJEB28156	SAMEA5404027	ERS3209343	91750	uncultured Alphaproteobacteria bacterium	20100511_Bin_47
ERZ813725	PRJEB28156	SAMEA5404028	ERS3209344	1118066	uncultured SAR92 cluster bacterium	20100511_Bin_48_1
ERZ813726	PRJEB28156	SAMEA5404030	ERS3209346	188056	uncultured Burkholderiaceae bacterium	20100511_Bin_51_1
ERZ813727	PRJEB28156	SAMEA5404029	ERS3209345	86473	uncultured gamma proteobacterium	20100511_Bin_5_2_1
ERZ813728	PRJEB28156	SAMEA5404031	ERS3209347	906971	uncultured Cyclobacteriaceae bacterium	20100511_Bin_52_1
ERZ813729	PRJEB28156	SAMEA5404032	ERS3209348	239732	uncultured Methylophilaceae bacterium	20100511_Bin_52_2
ERZ813730	PRJEB28156	SAMEA5404033	ERS3209349	191625	uncultured Alteromonadaceae bacterium	20100511_Bin_53
ERZ813731	PRJEB28156	SAMEA5404034	ERS3209350	165436	uncultured Flavobacteriaceae bacterium	20100511_Bin_55_1
ERZ813732	PRJEB28156	SAMEA5404035	ERS3209351	165436	uncultured Flavobacteriaceae bacterium	20100511_Bin_56
ERZ813733	PRJEB28156	SAMEA5404036	ERS3209352	927587	uncultured Fabibacter sp.	20100511_Bin_57_1
ERZ813734	PRJEB28156	SAMEA5404037	ERS3209353	213322	uncultured Flavobacteriales bacterium	20100511_Bin_58_1
ERZ813735	PRJEB28156	SAMEA5404038	ERS3209354	220135	uncultured Pseudomonadaceae bacterium	20100511_Bin_59
ERZ813736	PRJEB28156	SAMEA5404040	ERS3209356	174711	uncultured Polaribacter sp.	20100511_Bin_60
ERZ813737	PRJEB28156	SAMEA5404041	ERS3209357	332614	uncultured Pseudomonadales bacterium	20100511_Bin_61_1
ERZ813738	PRJEB28156	SAMEA5404039	ERS3209355	213322	uncultured Flavobacteriales bacterium	20100511_Bin_6_1
ERZ813739	PRJEB28156	SAMEA5404042	ERS3209358	174711	uncultured Polaribacter sp.	20100511_Bin_62
ERZ813740	PRJEB28156	SAMEA5404043	ERS3209359	213322	uncultured Flavobacteriales bacterium	20100511_Bin_63
ERZ813741	PRJEB28156	SAMEA5404044	ERS3209360	1118066	uncultured SAR92 cluster bacterium	20100511_Bin_64_1
ERZ813742	PRJEB28156	SAMEA5404045	ERS3209361	332614	uncultured Pseudomonadales bacterium	20100511_Bin_65_1
ERZ813743	PRJEB28156	SAMEA5404046	ERS3209362	1118066	uncultured SAR92 cluster bacterium	20100511_Bin_66
ERZ813744	PRJEB28156	SAMEA5404047	ERS3209363	157276	uncultured Rhodobacteraceae bacterium	20100511_Bin_67_1
ERZ813745	PRJEB28156	SAMEA5404048	ERS3209364	213418	uncultured Brevundimonas sp.	20100511_Bin_69_1
ERZ813746	PRJEB28156	SAMEA5404049	ERS3209365	165436	uncultured Flavobacteriaceae bacterium	20100511_Bin_71
ERZ813747	PRJEB28156	SAMEA5404050	ERS3209366	165436	uncultured Flavobacteriaceae bacterium	20100511_Bin_72
ERZ813748	PRJEB28156	SAMEA5404051	ERS3209367	165436	uncultured Flavobacteriaceae bacterium	20100511_Bin_73_1
ERZ813749	PRJEB28156	SAMEA5404052	ERS3209368	1538529	uncultured Planktomarina sp.	20100511_Bin_77
ERZ813750	PRJEB28156	SAMEA5404053	ERS3209369	395353	uncultured Winogradskyella sp.	20100511_Bin_78
ERZ813751	PRJEB28156	SAMEA5404054	ERS3209370	86473	uncultured gamma proteobacterium	20100511_Bin_79_1
ERZ813752	PRJEB28156	SAMEA5404055	ERS3209371	1101446	uncultured Puniceicoccaceae bacterium	20100511_Bin_80
ERZ813753	PRJEB28156	SAMEA5404056	ERS3209372	165436	uncultured Flavobacteriaceae bacterium	20100511_Bin_81
ERZ813754	PRJEB28156	SAMEA5404057	ERS3209373	165436	uncultured Flavobacteriaceae bacterium	20100511_Bin_82_1
ERZ813755	PRJEB28156	SAMEA5404058	ERS3209374	165436	uncultured Flavobacteriaceae bacterium	20100511_Bin_83_1
ERZ813756	PRJEB28156	SAMEA5404059	ERS3209375	157276	uncultured Rhodobacteraceae bacterium	20100511_Bin_9_1
ERZ813757	PRJEB28156	SAMEA5404060	ERS3209376	213322	uncultured Flavobacteriales bacterium	20100511_Bin_96_1
ERZ813758	PRJEB28156	SAMEA5404061	ERS3209377	86473	uncultured gamma proteobacterium	20100511_Bin_98_1
ERZ813759	PRJEB28156	SAMEA5404065	ERS3209381	213322	uncultured Flavobacteriales bacterium	20100518_Bin_100
ERZ813760	PRJEB28156	SAMEA5404063	ERS3209379	473854	uncultured Reinekea sp.	20100518_Bin_10_1
ERZ813761	PRJEB28156	SAMEA5404064	ERS3209380	332614	uncultured Pseudomonadales bacterium	20100518_Bin_10_2
ERZ813762	PRJEB28156	SAMEA5404066	ERS3209382	1538529	uncultured Planktomarina sp.	20100518_Bin_102
ERZ813763	PRJEB28156	SAMEA5404067	ERS3209383	165436	uncultured Flavobacteriaceae bacterium	20100518_Bin_106_1
ERZ813764	PRJEB28156	SAMEA5404068	ERS3209384	165436	uncultured Flavobacteriaceae bacterium	20100518_Bin_107
ERZ813765	PRJEB28156	SAMEA5404069	ERS3209385	592834	uncultured Opitutales bacterium	20100518_Bin_11_1
ERZ813766	PRJEB28156	SAMEA5404070	ERS3209386	174711	uncultured Polaribacter sp.	20100518_Bin_111
ERZ813767	PRJEB28156	SAMEA5404071	ERS3209387	512288	uncultured Cryomorphaceae bacterium	20100518_Bin_115_1
ERZ813768	PRJEB28156	SAMEA5404072	ERS3209388	1118066	uncultured SAR92 cluster bacterium	20100518_Bin_117
ERZ813769	PRJEB28156	SAMEA5404074	ERS3209390	239732	uncultured Methylophilaceae bacterium	20100518_Bin_121_1
ERZ813770	PRJEB28156	SAMEA5404073	ERS3209389	1101446	uncultured Puniceicoccaceae bacterium	20100518_Bin_12_1
ERZ813771	PRJEB28156	SAMEA5404075	ERS3209391	1118066	uncultured SAR92 cluster bacterium	20100518_Bin_122
ERZ813772	PRJEB28156	SAMEA5404076	ERS3209392	213322	uncultured Flavobacteriales bacterium	20100518_Bin_123
ERZ813773	PRJEB28156	SAMEA5404077	ERS3209393	165436	uncultured Flavobacteriaceae bacterium	20100518_Bin_124_1
ERZ813774	PRJEB28156	SAMEA5404078	ERS3209394	165436	uncultured Flavobacteriaceae bacterium	20100518_Bin_125
ERZ813775	PRJEB28156	SAMEA5404079	ERS3209395	213322	uncultured Flavobacteriales bacterium	20100518_Bin_127_1
ERZ813776	PRJEB28156	SAMEA5404062	ERS3209378	165436	uncultured Flavobacteriaceae bacterium	20100518_Bin_1_2
ERZ813777	PRJEB28156	SAMEA5404080	ERS3209396	86473	uncultured gamma proteobacterium	20100518_Bin_134_1
ERZ813778	PRJEB28156	SAMEA5404081	ERS3209397	100234	uncultured Verrucomicrobiales bacterium	20100518_Bin_135_1
ERZ813779	PRJEB28156	SAMEA5404082	ERS3209398	100234	uncultured Verrucomicrobiales bacterium	20100518_Bin_140
ERZ813780	PRJEB28156	SAMEA5404083	ERS3209399	86473	uncultured gamma proteobacterium	20100518_Bin_143_1
ERZ813781	PRJEB28156	SAMEA5404084	ERS3209400	86473	uncultured gamma proteobacterium	20100518_Bin_147_1
ERZ813782	PRJEB28156	SAMEA5404085	ERS3209401	239732	uncultured Methylophilaceae bacterium	20100518_Bin_15_1_1
ERZ813783	PRJEB28156	SAMEA5404086	ERS3209402	1101446	uncultured Puniceicoccaceae bacterium	20100518_Bin_16_1
ERZ813784	PRJEB28156	SAMEA5404087	ERS3209403	1101446	uncultured Puniceicoccaceae bacterium	20100518_Bin_17
ERZ813785	PRJEB28156	SAMEA5404088	ERS3209404	157276	uncultured Rhodobacteraceae bacterium	20100518_Bin_18
ERZ813786	PRJEB28156	SAMEA5404090	ERS3209406	1661934	uncultured Planktotalea sp.	20100518_Bin_20
ERZ813787	PRJEB28156	SAMEA5404089	ERS3209405	174711	uncultured Polaribacter sp.	20100518_Bin_2_1
ERZ813788	PRJEB28156	SAMEA5404091	ERS3209407	86473	uncultured gamma proteobacterium	20100518_Bin_22_3
ERZ813789	PRJEB28156	SAMEA5404092	ERS3209408	157276	uncultured Rhodobacteraceae bacterium	20100518_Bin_26_1
ERZ813790	PRJEB28156	SAMEA5404093	ERS3209409	1118066	uncultured SAR92 cluster bacterium	20100518_Bin_26_2
ERZ813791	PRJEB28156	SAMEA5404094	ERS3209410	213322	uncultured Flavobacteriales bacterium	20100518_Bin_28
ERZ813792	PRJEB28156	SAMEA5404095	ERS3209411	1118066	uncultured SAR92 cluster bacterium	20100518_Bin_29_1
ERZ813793	PRJEB28156	SAMEA5404096	ERS3209412	165436	uncultured Flavobacteriaceae bacterium	20100518_Bin_30_1
ERZ813794	PRJEB28156	SAMEA5404097	ERS3209413	165436	uncultured Flavobacteriaceae bacterium	20100518_Bin_30_2
ERZ813795	PRJEB28156	SAMEA5404098	ERS3209414	1985115	uncultured Candidatus Puniceispirillum sp.	20100518_Bin_31_1
ERZ813796	PRJEB28156	SAMEA5404099	ERS3209415	1118066	uncultured SAR92 cluster bacterium	20100518_Bin_32_1
ERZ813797	PRJEB28156	SAMEA5404100	ERS3209416	213322	uncultured Flavobacteriales bacterium	20100518_Bin_34
ERZ813798	PRJEB28156	SAMEA5404101	ERS3209417	157276	uncultured Rhodobacteraceae bacterium	20100518_Bin_35
ERZ813799	PRJEB28156	SAMEA5404102	ERS3209418	157276	uncultured Rhodobacteraceae bacterium	20100518_Bin_36
ERZ813800	PRJEB28156	SAMEA5404103	ERS3209419	165436	uncultured Flavobacteriaceae bacterium	20100518_Bin_37_1
ERZ813801	PRJEB28156	SAMEA5404104	ERS3209420	1129257	uncultured Bacteroidia bacterium	20100518_Bin_38
ERZ813802	PRJEB28156	SAMEA5404105	ERS3209421	332614	uncultured Pseudomonadales bacterium	20100518_Bin_39
ERZ813803	PRJEB28156	SAMEA5404106	ERS3209422	213322	uncultured Flavobacteriales bacterium	20100518_Bin_41
ERZ813804	PRJEB28156	SAMEA5404107	ERS3209423	174711	uncultured Polaribacter sp.	20100518_Bin_42_1
ERZ813805	PRJEB28156	SAMEA5404108	ERS3209424	165436	uncultured Flavobacteriaceae bacterium	20100518_Bin_42_2
ERZ813806	PRJEB28156	SAMEA5404109	ERS3209425	1118066	uncultured SAR92 cluster bacterium	20100518_Bin_43_1
ERZ813807	PRJEB28156	SAMEA5404110	ERS3209426	512288	uncultured Cryomorphaceae bacterium	20100518_Bin_45_1
ERZ813808	PRJEB28156	SAMEA5404111	ERS3209427	165436	uncultured Flavobacteriaceae bacterium	20100518_Bin_46
ERZ813809	PRJEB28156	SAMEA5404112	ERS3209428	332614	uncultured Pseudomonadales bacterium	20100518_Bin_47_1
ERZ813810	PRJEB28156	SAMEA5404113	ERS3209429	332614	uncultured Pseudomonadales bacterium	20100518_Bin_48_1
ERZ813811	PRJEB28156	SAMEA5404114	ERS3209430	165436	uncultured Flavobacteriaceae bacterium	20100518_Bin_49_1
ERZ813812	PRJEB28156	SAMEA5404115	ERS3209431	213322	uncultured Flavobacteriales bacterium	20100518_Bin_50
ERZ813813	PRJEB28156	SAMEA5404116	ERS3209432	927587	uncultured Fabibacter sp.	20100518_Bin_51
ERZ813814	PRJEB28156	SAMEA5404117	ERS3209433	152507	uncultured actinobacterium	20100518_Bin_52
ERZ813815	PRJEB28156	SAMEA5404118	ERS3209434	592834	uncultured Opitutales bacterium	20100518_Bin_53
ERZ813816	PRJEB28156	SAMEA5404119	ERS3209435	188056	uncultured Burkholderiaceae bacterium	20100518_Bin_54_1
ERZ813817	PRJEB28156	SAMEA5404120	ERS3209436	165436	uncultured Flavobacteriaceae bacterium	20100518_Bin_55_1
ERZ813818	PRJEB28156	SAMEA5404121	ERS3209437	332614	uncultured Pseudomonadales bacterium	20100518_Bin_56
ERZ813819	PRJEB28156	SAMEA5404122	ERS3209438	213322	uncultured Flavobacteriales bacterium	20100518_Bin_57
ERZ813820	PRJEB28156	SAMEA5404123	ERS3209439	174711	uncultured Polaribacter sp.	20100518_Bin_59
ERZ813821	PRJEB28156	SAMEA5404125	ERS3209441	1118066	uncultured SAR92 cluster bacterium	20100518_Bin_61_1
ERZ813822	PRJEB28156	SAMEA5404124	ERS3209440	1538529	uncultured Planktomarina sp.	20100518_Bin_6_1
ERZ813823	PRJEB28156	SAMEA5404126	ERS3209442	165436	uncultured Flavobacteriaceae bacterium	20100518_Bin_62_1
ERZ813824	PRJEB28156	SAMEA5404127	ERS3209443	165436	uncultured Flavobacteriaceae bacterium	20100518_Bin_62_2
ERZ813825	PRJEB28156	SAMEA5404128	ERS3209444	165436	uncultured Flavobacteriaceae bacterium	20100518_Bin_63
ERZ813826	PRJEB28156	SAMEA5404129	ERS3209445	165436	uncultured Flavobacteriaceae bacterium	20100518_Bin_64
ERZ813827	PRJEB28156	SAMEA5404130	ERS3209446	372654	uncultured Candidatus Pelagibacter sp.	20100518_Bin_65_1
ERZ813828	PRJEB28156	SAMEA5404131	ERS3209447	372654	uncultured Candidatus Pelagibacter sp.	20100518_Bin_65_2
ERZ813829	PRJEB28156	SAMEA5404132	ERS3209448	165436	uncultured Flavobacteriaceae bacterium	20100518_Bin_66_1
ERZ813830	PRJEB28156	SAMEA5404133	ERS3209449	213322	uncultured Flavobacteriales bacterium	20100518_Bin_70_1
ERZ813831	PRJEB28156	SAMEA5404134	ERS3209450	165436	uncultured Flavobacteriaceae bacterium	20100518_Bin_71
ERZ813832	PRJEB28156	SAMEA5404135	ERS3209451	157276	uncultured Rhodobacteraceae bacterium	20100518_Bin_72_1
ERZ813833	PRJEB28156	SAMEA5404136	ERS3209452	213322	uncultured Flavobacteriales bacterium	20100518_Bin_73_1
ERZ813834	PRJEB28156	SAMEA5404137	ERS3209453	165436	uncultured Flavobacteriaceae bacterium	20100518_Bin_73_2
ERZ813835	PRJEB28156	SAMEA5404138	ERS3209454	165436	uncultured Flavobacteriaceae bacterium	20100518_Bin_74_1
ERZ813836	PRJEB28156	SAMEA5404139	ERS3209455	165436	uncultured Flavobacteriaceae bacterium	20100518_Bin_75_1
ERZ813837	PRJEB28156	SAMEA5404140	ERS3209456	165436	uncultured Flavobacteriaceae bacterium	20100518_Bin_75_2
ERZ813838	PRJEB28156	SAMEA5404141	ERS3209457	165436	uncultured Flavobacteriaceae bacterium	20100518_Bin_77_1
ERZ813839	PRJEB28156	SAMEA5404142	ERS3209458	213322	uncultured Flavobacteriales bacterium	20100518_Bin_79_1
ERZ813840	PRJEB28156	SAMEA5404144	ERS3209460	296830	uncultured Rhodospirillales bacterium	20100518_Bin_82_1
ERZ813841	PRJEB28156	SAMEA5404145	ERS3209461	1118066	uncultured SAR92 cluster bacterium	20100518_Bin_83_1
ERZ813842	PRJEB28156	SAMEA5404143	ERS3209459	86473	uncultured gamma proteobacterium	20100518_Bin_8_3
ERZ813843	PRJEB28156	SAMEA5404146	ERS3209462	165436	uncultured Flavobacteriaceae bacterium	20100518_Bin_84_2
ERZ813844	PRJEB28156	SAMEA5404147	ERS3209463	906971	uncultured Cyclobacteriaceae bacterium	20100518_Bin_85_1
ERZ813845	PRJEB28156	SAMEA5404148	ERS3209464	157276	uncultured Rhodobacteraceae bacterium	20100518_Bin_87_1
ERZ813846	PRJEB28156	SAMEA5404149	ERS3209465	213322	uncultured Flavobacteriales bacterium	20100518_Bin_89_1
ERZ813847	PRJEB28156	SAMEA5404150	ERS3209466	157276	uncultured Rhodobacteraceae bacterium	20100518_Bin_9_1
ERZ813848	PRJEB28156	SAMEA5404151	ERS3209467	395353	uncultured Winogradskyella sp.	20100518_Bin_91
ERZ813849	PRJEB28156	SAMEA5404152	ERS3209468	165436	uncultured Flavobacteriaceae bacterium	20100518_Bin_92_1
ERZ813850	PRJEB28156	SAMEA5404153	ERS3209469	165436	uncultured Flavobacteriaceae bacterium	20100518_Bin_93_1
ERZ813851	PRJEB28156	SAMEA5404154	ERS3209470	332614	uncultured Pseudomonadales bacterium	20100518_Bin_94_1
ERZ813852	PRJEB28156	SAMEA5404155	ERS3209471	1101446	uncultured Puniceicoccaceae bacterium	20100518_Bin_96
ERZ813853	PRJEB28156	SAMEA5404156	ERS3209472	86473	uncultured gamma proteobacterium	20100518_Bin_97
ERZ813854	PRJEB28156	SAMEA5404157	ERS3209473	91750	uncultured Alphaproteobacteria bacterium	20100518_Bin_98
ERZ813855	PRJEB28156	SAMEA5404159	ERS3209475	169977	uncultured Bacteroidetes/Chlorobi group bacterium	20110321_Bin_10_1
ERZ813856	PRJEB28156	SAMEA5404160	ERS3209476	213322	uncultured Flavobacteriales bacterium	20110321_Bin_10_2
ERZ813857	PRJEB28156	SAMEA5404161	ERS3209477	655186	uncultured SUP05 cluster bacterium	20110321_Bin_11_1
ERZ813858	PRJEB28156	SAMEA5404162	ERS3209478	1256050	uncultured Porticoccus sp.	20110321_Bin_11_2_1
ERZ813859	PRJEB28156	SAMEA5404163	ERS3209479	86473	uncultured gamma proteobacterium	20110321_Bin_11_6
ERZ813860	PRJEB28156	SAMEA5404164	ERS3209480	86473	uncultured gamma proteobacterium	20110321_Bin_12_3
ERZ813861	PRJEB28156	SAMEA5404158	ERS3209474	165436	uncultured Flavobacteriaceae bacterium	20110321_Bin_1_2
ERZ813862	PRJEB28156	SAMEA5404165	ERS3209481	1054138	uncultured Hellea sp.	20110321_Bin_14_1
ERZ813863	PRJEB28156	SAMEA5404166	ERS3209482	1118066	uncultured SAR92 cluster bacterium	20110321_Bin_15_1
ERZ813864	PRJEB28156	SAMEA5404167	ERS3209483	179112	uncultured Acidimicrobiia bacterium	20110321_Bin_17
ERZ813865	PRJEB28156	SAMEA5404169	ERS3209484	592834	uncultured Opitutales bacterium	20110321_Bin_18_1
ERZ813866	PRJEB28156	SAMEA5404170	ERS3209485	1985115	uncultured Candidatus Puniceispirillum sp.	20110321_Bin_19_1
ERZ813867	PRJEB28156	SAMEA5404171	ERS3209486	239732	uncultured Methylophilaceae bacterium	20110321_Bin_20_1
ERZ813868	PRJEB28156	SAMEA5404172	ERS3209487	86473	uncultured gamma proteobacterium	20110321_Bin_20_2
ERZ813869	PRJEB28156	SAMEA5404173	ERS3209488	86473	uncultured gamma proteobacterium	20110321_Bin_20_4
ERZ813870	PRJEB28156	SAMEA5404174	ERS3209489	86473	uncultured gamma proteobacterium	20110321_Bin_20_5
ERZ813871	PRJEB28156	SAMEA5404175	ERS3209490	213322	uncultured Flavobacteriales bacterium	20110321_Bin_23
ERZ813872	PRJEB28156	SAMEA5404176	ERS3209491	1538529	uncultured Planktomarina sp.	20110321_Bin_24_1
ERZ813873	PRJEB28156	SAMEA5404177	ERS3209492	1233509	Uncultured Salinisphaeraceae bacterium	20110321_Bin_26
ERZ813874	PRJEB28156	SAMEA5404178	ERS3209493	86473	uncultured gamma proteobacterium	20110321_Bin_27_1
ERZ813875	PRJEB28156	SAMEA5404179	ERS3209494	332614	uncultured Pseudomonadales bacterium	20110321_Bin_28_1
ERZ813876	PRJEB28156	SAMEA5404180	ERS3209495	372654	uncultured Candidatus Pelagibacter sp.	20110321_Bin_3_1
ERZ813877	PRJEB28156	SAMEA5404181	ERS3209496	332614	uncultured Pseudomonadales bacterium	20110321_Bin_31
ERZ813878	PRJEB28156	SAMEA5404182	ERS3209497	157276	uncultured Rhodobacteraceae bacterium	20110321_Bin_33_1
ERZ813879	PRJEB28156	SAMEA5404183	ERS3209498	239732	uncultured Methylophilaceae bacterium	20110321_Bin_37_1
ERZ813880	PRJEB28156	SAMEA5404184	ERS3209499	213322	uncultured Flavobacteriales bacterium	20110321_Bin_39_1
ERZ813881	PRJEB28156	SAMEA5404185	ERS3209500	165436	uncultured Flavobacteriaceae bacterium	20110321_Bin_40_1
ERZ813882	PRJEB28156	SAMEA5404186	ERS3209501	165436	uncultured Flavobacteriaceae bacterium	20110321_Bin_40_2
ERZ813883	PRJEB28156	SAMEA5404187	ERS3209502	213322	uncultured Flavobacteriales bacterium	20110321_Bin_41_1
ERZ813884	PRJEB28156	SAMEA5404188	ERS3209503	213322	uncultured Flavobacteriales bacterium	20110321_Bin_43
ERZ813885	PRJEB28156	SAMEA5404189	ERS3209504	213322	uncultured Flavobacteriales bacterium	20110321_Bin_45
ERZ813886	PRJEB28156	SAMEA5404190	ERS3209505	1392394	uncultured Litoreibacter sp.	20110321_Bin_47_1
ERZ813887	PRJEB28156	SAMEA5404191	ERS3209506	188056	uncultured Burkholderiaceae bacterium	20110321_Bin_48_1
ERZ813888	PRJEB28156	SAMEA5404192	ERS3209507	213322	uncultured Flavobacteriales bacterium	20110321_Bin_50_1
ERZ813889	PRJEB28156	SAMEA5404193	ERS3209508	179112	uncultured Acidimicrobiia bacterium	20110321_Bin_51_1
ERZ813890	PRJEB28156	SAMEA5404194	ERS3209509	179112	uncultured Acidimicrobiia bacterium	20110321_Bin_51_4
ERZ813891	PRJEB28156	SAMEA5404195	ERS3209510	91750	uncultured Alphaproteobacteria bacterium	20110321_Bin_52_1
ERZ813892	PRJEB28156	SAMEA5404197	ERS3209512	165436	uncultured Flavobacteriaceae bacterium	20110321_Bin_54
ERZ813893	PRJEB28156	SAMEA5404200	ERS3209515	261015	uncultured Oleispira sp.	20110321_Bin_56_1
ERZ813894	PRJEB28156	SAMEA5404201	ERS3209516	291205	uncultured Glaciecola sp.	20110321_Bin_57_1
ERZ813895	PRJEB28156	SAMEA5404202	ERS3209517	332614	uncultured Pseudomonadales bacterium	20110321_Bin_58_1
ERZ813896	PRJEB28156	SAMEA5404203	ERS3209518	512288	uncultured Cryomorphaceae bacterium	20110321_Bin_59_1
ERZ813897	PRJEB28156	SAMEA5404204	ERS3209519	1101446	uncultured Puniceicoccaceae bacterium	20110321_Bin_60_1
ERZ813898	PRJEB28156	SAMEA5404205	ERS3209520	86473	uncultured gamma proteobacterium	20110321_Bin_63
ERZ813899	PRJEB28156	SAMEA5404206	ERS3209521	655186	uncultured SUP05 cluster bacterium	20110321_Bin_64_1
ERZ813900	PRJEB28156	SAMEA5404207	ERS3209522	512288	uncultured Cryomorphaceae bacterium	20110321_Bin_69
ERZ813901	PRJEB28156	SAMEA5404209	ERS3209524	1256050	uncultured Porticoccus sp.	20110321_Bin_72
ERZ813902	PRJEB28156	SAMEA5404210	ERS3209525	213322	uncultured Flavobacteriales bacterium	20110321_Bin_73
ERZ813903	PRJEB28156	SAMEA5404211	ERS3209526	906971	uncultured Cyclobacteriaceae bacterium	20110321_Bin_74
ERZ813904	PRJEB28156	SAMEA5404212	ERS3209527	86473	uncultured gamma proteobacterium	20110321_Bin_75_1
ERZ813905	PRJEB28156	SAMEA5404213	ERS3209528	165436	uncultured Flavobacteriaceae bacterium	20110321_Bin_78_1
ERZ813906	PRJEB28156	SAMEA5404214	ERS3209529	165436	uncultured Flavobacteriaceae bacterium	20110321_Bin_81_1
ERZ813907	PRJEB28156	SAMEA5404215	ERS3209530	86473	uncultured gamma proteobacterium	20110321_Bin_84_1
ERZ813908	PRJEB28156	SAMEA5403537	ERS3208853	179112	uncultured Acidimicrobiia bacterium	20110321_Bin_8
ERZ813909	PRJEB28156	SAMEA5404217	ERS3209532	575653	uncultured Dokdonia sp.	20110321_Bin_9
ERZ813910	PRJEB28156	SAMEA5404218	ERS3209533	1256050	uncultured Porticoccus sp.	20110324_Bin_101_1
ERZ813911	PRJEB28156	SAMEA5404219	ERS3209534	165436	uncultured Flavobacteriaceae bacterium	20110324_Bin_102_1
ERZ813912	PRJEB28156	SAMEA5404220	ERS3209535	165436	uncultured Flavobacteriaceae bacterium	20110324_Bin_110_1
ERZ813913	PRJEB28156	SAMEA5404222	ERS3209537	239732	uncultured Methylophilaceae bacterium	20110324_Bin_13_3
ERZ813914	PRJEB28156	SAMEA5404223	ERS3209538	332614	uncultured Pseudomonadales bacterium	20110324_Bin_15_1
ERZ813915	PRJEB28156	SAMEA5404224	ERS3209539	1118066	uncultured SAR92 cluster bacterium	20110324_Bin_15_2
ERZ813916	PRJEB28156	SAMEA5404225	ERS3209540	332614	uncultured Pseudomonadales bacterium	20110324_Bin_17_1
ERZ813917	PRJEB28156	SAMEA5404226	ERS3209541	165436	uncultured Flavobacteriaceae bacterium	20110324_Bin_18_1
ERZ813918	PRJEB28156	SAMEA5404227	ERS3209542	213322	uncultured Flavobacteriales bacterium	20110324_Bin_18_2
ERZ813919	PRJEB28156	SAMEA5404228	ERS3209543	1985115	uncultured Candidatus Puniceispirillum sp.	20110324_Bin_20_1
ERZ813920	PRJEB28156	SAMEA5404229	ERS3209544	195045	uncultured Candidatus Marinimicrobia bacterium	20110324_Bin_21_2
ERZ813921	PRJEB28156	SAMEA5404230	ERS3209545	86473	uncultured gamma proteobacterium	20110324_Bin_21_3
ERZ813922	PRJEB28156	SAMEA5404231	ERS3209546	2080303	Candidatus Dadabacteria bacterium	20110324_Bin_21_5
ERZ813923	PRJEB28156	SAMEA5404232	ERS3209547	592834	uncultured Opitutales bacterium	20110324_Bin_22_1
ERZ813924	PRJEB28156	SAMEA5404233	ERS3209548	332614	uncultured Pseudomonadales bacterium	20110324_Bin_24_1
ERZ813925	PRJEB28156	SAMEA5404234	ERS3209549	592834	uncultured Opitutales bacterium	20110324_Bin_25_1
ERZ813926	PRJEB28156	SAMEA5404235	ERS3209550	592834	uncultured Opitutales bacterium	20110324_Bin_25_2
ERZ813927	PRJEB28156	SAMEA5404236	ERS3209551	1054138	uncultured Hellea sp.	20110324_Bin_26_3
ERZ813928	PRJEB28156	SAMEA5404237	ERS3209552	165436	uncultured Flavobacteriaceae bacterium	20110324_Bin_27_1
ERZ813929	PRJEB28156	SAMEA5404238	ERS3209553	1655483	uncultured Luminiphilus sp.	20110324_Bin_28_1
ERZ813930	PRJEB28156	SAMEA5404239	ERS3209554	1655483	uncultured Luminiphilus sp.	20110324_Bin_28_2
ERZ813931	PRJEB28156	SAMEA5404240	ERS3209555	332614	uncultured Pseudomonadales bacterium	20110324_Bin_31_1
ERZ813932	PRJEB28156	SAMEA5404242	ERS3209557	115547	uncultured archaeon	20110324_Bin_33_2
ERZ813934	PRJEB28156	SAMEA5404243	ERS3209558	332614	uncultured Pseudomonadales bacterium	20110324_Bin_34_1
ERZ813935	PRJEB28156	SAMEA5404244	ERS3209559	86473	uncultured gamma proteobacterium	20110324_Bin_35_1
ERZ813936	PRJEB28156	SAMEA5404245	ERS3209560	239732	uncultured Methylophilaceae bacterium	20110324_Bin_35_2
ERZ813937	PRJEB28156	SAMEA5404246	ERS3209561	86473	uncultured gamma proteobacterium	20110324_Bin_35_4
ERZ813938	PRJEB28156	SAMEA5404247	ERS3209562	239732	uncultured Methylophilaceae bacterium	20110324_Bin_35_5
ERZ813939	PRJEB28156	SAMEA5404248	ERS3209563	1538529	uncultured Planktomarina sp.	20110324_Bin_36_1
ERZ813940	PRJEB28156	SAMEA5404249	ERS3209564	1118066	uncultured SAR92 cluster bacterium	20110324_Bin_37_1
ERZ813941	PRJEB28156	SAMEA5404250	ERS3209565	1538529	uncultured Planktomarina sp.	20110324_Bin_38_1
ERZ813942	PRJEB28156	SAMEA5404251	ERS3209566	332614	uncultured Pseudomonadales bacterium	20110324_Bin_40_1
ERZ813943	PRJEB28156	SAMEA5404252	ERS3209567	1101446	uncultured Puniceicoccaceae bacterium	20110324_Bin_40_3
ERZ813944	PRJEB28156	SAMEA5404253	ERS3209568	165436	uncultured Flavobacteriaceae bacterium	20110324_Bin_41_1
ERZ813945	PRJEB28156	SAMEA5404254	ERS3209569	165436	uncultured Flavobacteriaceae bacterium	20110324_Bin_41_3
ERZ813946	PRJEB28156	SAMEA5404255	ERS3209570	165436	uncultured Flavobacteriaceae bacterium	20110324_Bin_41_4
ERZ813947	PRJEB28156	SAMEA5404256	ERS3209571	169977	uncultured Bacteroidetes/Chlorobi group bacterium	20110324_Bin_42_1
ERZ813948	PRJEB28156	SAMEA5404260	ERS3209575	296830	uncultured Rhodospirillales bacterium	20110324_Bin_49_1
ERZ813949	PRJEB28156	SAMEA5404263	ERS3209578	213322	uncultured Flavobacteriales bacterium	20110324_Bin_50
ERZ813950	PRJEB28156	SAMEA5404264	ERS3209579	86473	uncultured gamma proteobacterium	20110324_Bin_51_1
ERZ813951	PRJEB28156	SAMEA5404265	ERS3209580	512288	uncultured Cryomorphaceae bacterium	20110324_Bin_51_2
ERZ813952	PRJEB28156	SAMEA5404266	ERS3209581	1256050	uncultured Porticoccus sp.	20110324_Bin_51_3
ERZ813953	PRJEB28156	SAMEA5404267	ERS3209582	213322	uncultured Flavobacteriales bacterium	20110324_Bin_52_1
ERZ813954	PRJEB28156	SAMEA5404268	ERS3209583	261514	uncultured Saprospiraceae bacterium	20110324_Bin_53
ERZ813955	PRJEB28156	SAMEA5404261	ERS3209576	219660	uncultured Rickettsiales bacterium	20110324_Bin_5_4
ERZ813956	PRJEB28156	SAMEA5404262	ERS3209577	86473	uncultured gamma proteobacterium	20110324_Bin_5_5
ERZ813957	PRJEB28156	SAMEA5404269	ERS3209584	512288	uncultured Cryomorphaceae bacterium	20110324_Bin_56_1
ERZ813958	PRJEB28156	SAMEA5404270	ERS3209585	188056	uncultured Burkholderiaceae bacterium	20110324_Bin_57_1
ERZ813959	PRJEB28156	SAMEA5404271	ERS3209586	213322	uncultured Flavobacteriales bacterium	20110324_Bin_59_1
ERZ813960	PRJEB28156	SAMEA5404274	ERS3209589	213322	uncultured Flavobacteriales bacterium	20110324_Bin_60_1
ERZ813961	PRJEB28156	SAMEA5404275	ERS3209590	213322	uncultured Flavobacteriales bacterium	20110324_Bin_60_2
ERZ813962	PRJEB28156	SAMEA5404276	ERS3209591	115547	uncultured archaeon	20110324_Bin_61
ERZ813963	PRJEB28156	SAMEA5404277	ERS3209592	213322	uncultured Flavobacteriales bacterium	20110324_Bin_62
ERZ813964	PRJEB28156	SAMEA5404272	ERS3209587	372654	uncultured Candidatus Pelagibacter sp.	20110324_Bin_6_2
ERZ813965	PRJEB28156	SAMEA5404280	ERS3209595	179112	uncultured Acidimicrobiia bacterium	20110324_Bin_64_1
ERZ813966	PRJEB28156	SAMEA5404281	ERS3209596	179112	uncultured Acidimicrobiia bacterium	20110324_Bin_64_2
ERZ813967	PRJEB28156	SAMEA5404282	ERS3209597	1211	uncultured cyanobacterium	20110324_Bin_64_3
ERZ813968	PRJEB28156	SAMEA5404273	ERS3209588	1667051	uncultured Pelagibacteraceae bacterium	20110324_Bin_6_7
ERZ813969	PRJEB28156	SAMEA5404283	ERS3209598	157276	uncultured Rhodobacteraceae bacterium	20110324_Bin_68_1
ERZ813970	PRJEB28156	SAMEA5404284	ERS3209599	332614	uncultured Pseudomonadales bacterium	20110324_Bin_69_1
ERZ813971	PRJEB28156	SAMEA5404288	ERS3209603	91750	uncultured Alphaproteobacteria bacterium	20110324_Bin_70_1
ERZ813972	PRJEB28156	SAMEA5404289	ERS3209604	86473	uncultured gamma proteobacterium	20110324_Bin_71_1
ERZ813973	PRJEB28156	SAMEA5404290	ERS3209605	86473	uncultured gamma proteobacterium	20110324_Bin_71_2
ERZ813974	PRJEB28156	SAMEA5404291	ERS3209606	927587	uncultured Fabibacter sp.	20110324_Bin_72
ERZ813975	PRJEB28156	SAMEA5404292	ERS3209607	1392394	uncultured Litoreibacter sp.	20110324_Bin_75_1
ERZ813976	PRJEB28156	SAMEA5404285	ERS3209600	655186	uncultured SUP05 cluster bacterium	20110324_Bin_7_5
ERZ813977	PRJEB28156	SAMEA5404293	ERS3209608	213322	uncultured Flavobacteriales bacterium	20110324_Bin_77_1
ERZ813978	PRJEB28156	SAMEA5404286	ERS3209601	86473	uncultured gamma proteobacterium	20110324_Bin_7_7
ERZ813979	PRJEB28156	SAMEA5404287	ERS3209602	86473	uncultured gamma proteobacterium	20110324_Bin_7_9
ERZ813980	PRJEB28156	SAMEA5404294	ERS3209609	213322	uncultured Flavobacteriales bacterium	20110324_Bin_82_1
ERZ813981	PRJEB28156	SAMEA5404295	ERS3209610	906971	uncultured Cyclobacteriaceae bacterium	20110324_Bin_86_1
ERZ813982	PRJEB28156	SAMEA5404296	ERS3209611	213322	uncultured Flavobacteriales bacterium	20110324_Bin_87_1
ERZ813983	PRJEB28156	SAMEA5404297	ERS3209612	86473	uncultured gamma proteobacterium	20110324_Bin_89_1
ERZ813984	PRJEB28156	SAMEA5404298	ERS3209613	165436	uncultured Flavobacteriaceae bacterium	20110324_Bin_90_1
ERZ813985	PRJEB28156	SAMEA5404299	ERS3209614	165436	uncultured Flavobacteriaceae bacterium	20110324_Bin_91_1
ERZ813986	PRJEB28156	SAMEA5404300	ERS3209615	165436	uncultured Flavobacteriaceae bacterium	20110324_Bin_91_2
ERZ813987	PRJEB28156	SAMEA5404301	ERS3209616	86473	uncultured gamma proteobacterium	20110324_Bin_93_1
ERZ813988	PRJEB28156	SAMEA5404302	ERS3209617	165436	uncultured Flavobacteriaceae bacterium	20110324_Bin_99_1
ERZ813989	PRJEB28156	SAMEA5404303	ERS3209618	372654	uncultured Candidatus Pelagibacter sp.	20110328_Bin_1_10
ERZ813990	PRJEB28156	SAMEA5404304	ERS3209619	372654	uncultured Candidatus Pelagibacter sp.	20110328_Bin_1_11
ERZ813991	PRJEB28156	SAMEA5404307	ERS3209622	165436	uncultured Flavobacteriaceae bacterium	20110328_Bin_11_1
ERZ813992	PRJEB28156	SAMEA5404305	ERS3209620	372654	uncultured Candidatus Pelagibacter sp.	20110328_Bin_1_16
ERZ813993	PRJEB28156	SAMEA5403538	ERS3208854	1667051	uncultured Pelagibacteraceae bacterium	20110328_Bin_1_1
ERZ813994	PRJEB28156	SAMEA5404308	ERS3209623	165436	uncultured Flavobacteriaceae bacterium	20110328_Bin_12_2
ERZ813995	PRJEB28156	SAMEA5404309	ERS3209624	1985115	uncultured Candidatus Puniceispirillum sp.	20110328_Bin_16_1
ERZ813996	PRJEB28156	SAMEA5404306	ERS3209621	372654	uncultured Candidatus Pelagibacter sp.	20110328_Bin_1_6
ERZ813997	PRJEB28156	SAMEA5404310	ERS3209625	296830	uncultured Rhodospirillales bacterium	20110328_Bin_17_1
ERZ813998	PRJEB28156	SAMEA5404311	ERS3209626	927587	uncultured Fabibacter sp.	20110328_Bin_19
ERZ813999	PRJEB28156	SAMEA5404312	ERS3209627	86473	uncultured gamma proteobacterium	20110328_Bin_20_1
ERZ814000	PRJEB28156	SAMEA5404313	ERS3209628	332614	uncultured Pseudomonadales bacterium	20110328_Bin_21_1
ERZ814001	PRJEB28156	SAMEA5404314	ERS3209629	1118066	uncultured SAR92 cluster bacterium	20110328_Bin_22_1
ERZ814002	PRJEB28156	SAMEA5404315	ERS3209630	1655483	uncultured Luminiphilus sp.	20110328_Bin_26_1
ERZ814003	PRJEB28156	SAMEA5404316	ERS3209631	213322	uncultured Flavobacteriales bacterium	20110328_Bin_27
ERZ814004	PRJEB28156	SAMEA5404317	ERS3209632	213322	uncultured Flavobacteriales bacterium	20110328_Bin_28
ERZ814005	PRJEB28156	SAMEA5404318	ERS3209633	152507	uncultured actinobacterium	20110328_Bin_29
ERZ814006	PRJEB28156	SAMEA5404319	ERS3209634	86473	uncultured gamma proteobacterium	20110328_Bin_32_1
ERZ814007	PRJEB28156	SAMEA5404320	ERS3209635	239732	uncultured Methylophilaceae bacterium	20110328_Bin_33_1
ERZ814008	PRJEB28156	SAMEA5404321	ERS3209636	239732	uncultured Methylophilaceae bacterium	20110328_Bin_33_2
ERZ814009	PRJEB28156	SAMEA5404322	ERS3209637	165436	uncultured Flavobacteriaceae bacterium	20110328_Bin_34_2
ERZ814010	PRJEB28156	SAMEA5404323	ERS3209638	1256050	uncultured Porticoccus sp.	20110328_Bin_36_1
ERZ814011	PRJEB28156	SAMEA5404324	ERS3209639	1392394	uncultured Litoreibacter sp.	20110328_Bin_36_2
ERZ814012	PRJEB28156	SAMEA5404325	ERS3209640	157276	uncultured Rhodobacteraceae bacterium	20110328_Bin_37_1
ERZ814013	PRJEB28156	SAMEA5404326	ERS3209641	213322	uncultured Flavobacteriales bacterium	20110328_Bin_38_1
ERZ814014	PRJEB28156	SAMEA5404327	ERS3209642	213322	uncultured Flavobacteriales bacterium	20110328_Bin_39_1
ERZ814015	PRJEB28156	SAMEA5404328	ERS3209643	165436	uncultured Flavobacteriaceae bacterium	20110328_Bin_39_2
ERZ814016	PRJEB28156	SAMEA5404333	ERS3209648	86473	uncultured gamma proteobacterium	20110328_Bin_40_1
ERZ814017	PRJEB28156	SAMEA5404329	ERS3209644	239732	uncultured Methylophilaceae bacterium	20110328_Bin_4_1
ERZ814018	PRJEB28156	SAMEA5404334	ERS3209649	332614	uncultured Pseudomonadales bacterium	20110328_Bin_41
ERZ814019	PRJEB28156	SAMEA5404335	ERS3209650	165436	uncultured Flavobacteriaceae bacterium	20110328_Bin_42
ERZ814020	PRJEB28156	SAMEA5404330	ERS3209645	86473	uncultured gamma proteobacterium	20110328_Bin_4_2
ERZ814021	PRJEB28156	SAMEA5404336	ERS3209651	512288	uncultured Cryomorphaceae bacterium	20110328_Bin_44_1
ERZ814022	PRJEB28156	SAMEA5404331	ERS3209646	655186	uncultured SUP05 cluster bacterium	20110328_Bin_4_4
ERZ814023	PRJEB28156	SAMEA5404332	ERS3209647	86473	uncultured gamma proteobacterium	20110328_Bin_4_5
ERZ814024	PRJEB28156	SAMEA5404337	ERS3209652	213322	uncultured Flavobacteriales bacterium	20110328_Bin_45
ERZ814025	PRJEB28156	SAMEA5404338	ERS3209653	332614	uncultured Pseudomonadales bacterium	20110328_Bin_46_1
ERZ814026	PRJEB28156	SAMEA5404339	ERS3209654	179112	uncultured Acidimicrobiia bacterium	20110328_Bin_47_1
ERZ814027	PRJEB28156	SAMEA5404340	ERS3209655	179112	uncultured Acidimicrobiia bacterium	20110328_Bin_47_6
ERZ814028	PRJEB28156	SAMEA5404341	ERS3209656	1101446	uncultured Puniceicoccaceae bacterium	20110328_Bin_48_1
ERZ814029	PRJEB28156	SAMEA5404342	ERS3209657	1256050	uncultured Porticoccus sp.	20110328_Bin_49_1
ERZ814030	PRJEB28156	SAMEA5404344	ERS3209659	91750	uncultured Alphaproteobacteria bacterium	20110328_Bin_50
ERZ814031	PRJEB28156	SAMEA5404343	ERS3209658	179112	uncultured Acidimicrobiia bacterium	20110328_Bin_5_1
ERZ814032	PRJEB28156	SAMEA5404345	ERS3209660	291205	uncultured Glaciecola sp.	20110328_Bin_54
ERZ814033	PRJEB28156	SAMEA5404346	ERS3209661	512288	uncultured Cryomorphaceae bacterium	20110328_Bin_55_1
ERZ814034	PRJEB28156	SAMEA5404351	ERS3209666	188056	uncultured Burkholderiaceae bacterium	20110328_Bin_61_1
ERZ814035	PRJEB28156	SAMEA5404348	ERS3209663	86473	uncultured gamma proteobacterium	20110328_Bin_6_1
ERZ814036	PRJEB28156	SAMEA5404349	ERS3209664	86473	uncultured gamma proteobacterium	20110328_Bin_6_4
ERZ814037	PRJEB28156	SAMEA5404352	ERS3209667	213322	uncultured Flavobacteriales bacterium	20110328_Bin_65_1
ERZ814038	PRJEB28156	SAMEA5404353	ERS3209668	213322	uncultured Flavobacteriales bacterium	20110328_Bin_68_1
ERZ814039	PRJEB28156	SAMEA5404355	ERS3209670	1538529	uncultured Planktomarina sp.	20110328_Bin_70
ERZ814040	PRJEB28156	SAMEA5404356	ERS3209671	906971	uncultured Cyclobacteriaceae bacterium	20110328_Bin_71
ERZ814041	PRJEB28156	SAMEA5404357	ERS3209672	165436	uncultured Flavobacteriaceae bacterium	20110328_Bin_73_1
ERZ814043	PRJEB28156	SAMEA5404354	ERS3209669	86473	uncultured gamma proteobacterium	20110328_Bin_7_4
ERZ814044	PRJEB28156	SAMEA5404359	ERS3209674	86473	uncultured gamma proteobacterium	20110328_Bin_76_1
ERZ814045	PRJEB28156	SAMEA5404360	ERS3209675	575653	uncultured Dokdonia sp.	20110328_Bin_8
ERZ814046	PRJEB28156	SAMEA5404361	ERS3209676	1985115	uncultured Candidatus Puniceispirillum sp.	20110331_Bin_10_1
ERZ814047	PRJEB28156	SAMEA5404362	ERS3209677	1985115	uncultured Candidatus Puniceispirillum sp.	20110331_Bin_10_2
ERZ814048	PRJEB28156	SAMEA5404363	ERS3209678	372654	uncultured Candidatus Pelagibacter sp.	20110331_Bin_11_3
ERZ814049	PRJEB28156	SAMEA5404364	ERS3209679	1118066	uncultured SAR92 cluster bacterium	20110331_Bin_12_1
ERZ814050	PRJEB28156	SAMEA5404365	ERS3209680	213322	uncultured Flavobacteriales bacterium	20110331_Bin_14_1
ERZ814051	PRJEB28156	SAMEA5404366	ERS3209681	1054138	uncultured Hellea sp.	20110331_Bin_16_1
ERZ814052	PRJEB28156	SAMEA5404367	ERS3209682	291430	uncultured Loktanella sp.	20110331_Bin_17_1
ERZ814053	PRJEB28156	SAMEA5404368	ERS3209683	332614	uncultured Pseudomonadales bacterium	20110331_Bin_19_1
ERZ814054	PRJEB28156	SAMEA5404370	ERS3209685	592834	uncultured Opitutales bacterium	20110331_Bin_20
ERZ814055	PRJEB28156	SAMEA5404369	ERS3209684	372654	uncultured Candidatus Pelagibacter sp.	20110331_Bin_2_1
ERZ814056	PRJEB28156	SAMEA5404371	ERS3209686	1655483	uncultured Luminiphilus sp.	20110331_Bin_24_1
ERZ814057	PRJEB28156	SAMEA5404372	ERS3209687	296830	uncultured Rhodospirillales bacterium	20110331_Bin_25_1
ERZ814058	PRJEB28156	SAMEA5404373	ERS3209688	213322	uncultured Flavobacteriales bacterium	20110331_Bin_26
ERZ814059	PRJEB28156	SAMEA5404374	ERS3209689	86473	uncultured gamma proteobacterium	20110331_Bin_28_1
ERZ814060	PRJEB28156	SAMEA5404375	ERS3209690	213322	uncultured Flavobacteriales bacterium	20110331_Bin_29_1
ERZ814061	PRJEB28156	SAMEA5404376	ERS3209691	152507	uncultured actinobacterium	20110331_Bin_30
ERZ814062	PRJEB28156	SAMEA5404377	ERS3209692	1659309	uncultured Lentibacter sp.	20110331_Bin_31
ERZ814063	PRJEB28156	SAMEA5404378	ERS3209693	165436	uncultured Flavobacteriaceae bacterium	20110331_Bin_32_1
ERZ814064	PRJEB28156	SAMEA5404379	ERS3209694	165436	uncultured Flavobacteriaceae bacterium	20110331_Bin_33
ERZ814065	PRJEB28156	SAMEA5404380	ERS3209695	86473	uncultured gamma proteobacterium	20110331_Bin_34_1
ERZ814066	PRJEB28156	SAMEA5404381	ERS3209696	86473	uncultured gamma proteobacterium	20110331_Bin_35_1
ERZ814067	PRJEB28156	SAMEA5404382	ERS3209697	1101446	uncultured Puniceicoccaceae bacterium	20110331_Bin_37_1
ERZ814068	PRJEB28156	SAMEA5404383	ERS3209698	927587	uncultured Fabibacter sp.	20110331_Bin_38
ERZ814069	PRJEB28156	SAMEA5404384	ERS3209699	165436	uncultured Flavobacteriaceae bacterium	20110331_Bin_39
ERZ814070	PRJEB28156	SAMEA5404385	ERS3209700	157276	uncultured Rhodobacteraceae bacterium	20110331_Bin_40
ERZ814071	PRJEB28156	SAMEA5404386	ERS3209701	512288	uncultured Cryomorphaceae bacterium	20110331_Bin_41_1
ERZ814072	PRJEB28156	SAMEA5404387	ERS3209702	332614	uncultured Pseudomonadales bacterium	20110331_Bin_43_1
ERZ814073	PRJEB28156	SAMEA5404388	ERS3209703	91750	uncultured Alphaproteobacteria bacterium	20110331_Bin_44
ERZ814074	PRJEB28156	SAMEA5404389	ERS3209704	86473	uncultured gamma proteobacterium	20110331_Bin_46_1
ERZ814075	PRJEB28156	SAMEA5404390	ERS3209705	86473	uncultured gamma proteobacterium	20110331_Bin_46_2
ERZ814076	PRJEB28156	SAMEA5404391	ERS3209706	213322	uncultured Flavobacteriales bacterium	20110331_Bin_47_1
ERZ814077	PRJEB28156	SAMEA5404392	ERS3209707	332614	uncultured Pseudomonadales bacterium	20110331_Bin_48_1
ERZ814078	PRJEB28156	SAMEA5404394	ERS3209709	179112	uncultured Acidimicrobiia bacterium	20110331_Bin_50_1
ERZ814079	PRJEB28156	SAMEA5404395	ERS3209710	1392394	uncultured Litoreibacter sp.	20110331_Bin_51
ERZ814080	PRJEB28156	SAMEA5404396	ERS3209711	213322	uncultured Flavobacteriales bacterium	20110331_Bin_52
ERZ814081	PRJEB28156	SAMEA5404397	ERS3209712	239732	uncultured Methylophilaceae bacterium	20110331_Bin_54_1
ERZ814082	PRJEB28156	SAMEA5404398	ERS3209713	239732	uncultured Methylophilaceae bacterium	20110331_Bin_54_2
ERZ814083	PRJEB28156	SAMEA5404399	ERS3209714	1256050	uncultured Porticoccus sp.	20110331_Bin_54_3
ERZ814084	PRJEB28156	SAMEA5404393	ERS3209708	86473	uncultured gamma proteobacterium	20110331_Bin_5_5
ERZ814085	PRJEB28156	SAMEA5404400	ERS3209715	213322	uncultured Flavobacteriales bacterium	20110331_Bin_55
ERZ814086	PRJEB28156	SAMEA5404401	ERS3209716	1667051	uncultured Pelagibacteraceae bacterium	20110331_Bin_57_1
ERZ814087	PRJEB28156	SAMEA5404402	ERS3209717	512288	uncultured Cryomorphaceae bacterium	20110331_Bin_58
ERZ814088	PRJEB28156	SAMEA5404403	ERS3209718	188056	uncultured Burkholderiaceae bacterium	20110331_Bin_61_1
ERZ814089	PRJEB28156	SAMEA5404404	ERS3209719	239732	uncultured Methylophilaceae bacterium	20110331_Bin_63_1
ERZ814090	PRJEB28156	SAMEA5404405	ERS3209720	1256050	uncultured Porticoccus sp.	20110331_Bin_66_1
ERZ814091	PRJEB28156	SAMEA5404406	ERS3209721	213322	uncultured Flavobacteriales bacterium	20110331_Bin_69_1
ERZ814092	PRJEB28156	SAMEA5404408	ERS3209723	213322	uncultured Flavobacteriales bacterium	20110331_Bin_70_1
ERZ814093	PRJEB28156	SAMEA5404409	ERS3209724	165436	uncultured Flavobacteriaceae bacterium	20110331_Bin_71_1
ERZ814094	PRJEB28156	SAMEA5404410	ERS3209725	165436	uncultured Flavobacteriaceae bacterium	20110331_Bin_71_2
ERZ814095	PRJEB28156	SAMEA5404407	ERS3209722	655186	uncultured SUP05 cluster bacterium	20110331_Bin_7_1
ERZ814096	PRJEB28156	SAMEA5404411	ERS3209726	906971	uncultured Cyclobacteriaceae bacterium	20110331_Bin_72
ERZ814097	PRJEB28156	SAMEA5404412	ERS3209727	1538529	uncultured Planktomarina sp.	20110331_Bin_73_1
ERZ814098	PRJEB28156	SAMEA5404413	ERS3209728	165436	uncultured Flavobacteriaceae bacterium	20110331_Bin_74_1
ERZ814099	PRJEB28156	SAMEA5404416	ERS3209731	165436	uncultured Flavobacteriaceae bacterium	20110331_Bin_80_1
ERZ814100	PRJEB28156	SAMEA5404417	ERS3209732	86473	uncultured gamma proteobacterium	20110331_Bin_82_1
ERZ814101	PRJEB28156	SAMEA5404415	ERS3209730	86473	uncultured gamma proteobacterium	20110331_Bin_8_2
ERZ814102	PRJEB28156	SAMEA5404418	ERS3209733	332614	uncultured Pseudomonadales bacterium	20110331_Bin_9_3
ERZ814103	PRJEB28156	SAMEA5404419	ERS3209734	213322	uncultured Flavobacteriales bacterium	20110404_Bin_10_1
ERZ814104	PRJEB28156	SAMEA5404420	ERS3209735	165436	uncultured Flavobacteriaceae bacterium	20110404_Bin_10_2
ERZ814105	PRJEB28156	SAMEA5404421	ERS3209736	1054138	uncultured Hellea sp.	20110404_Bin_12_1
ERZ814106	PRJEB28156	SAMEA5404422	ERS3209737	538216	uncultured Octadecabacter sp.	20110404_Bin_13_1
ERZ814107	PRJEB28156	SAMEA5404423	ERS3209738	296830	uncultured Rhodospirillales bacterium	20110404_Bin_15
ERZ814108	PRJEB28156	SAMEA5404424	ERS3209739	86473	uncultured gamma proteobacterium	20110404_Bin_17_3
ERZ814109	PRJEB28156	SAMEA5404425	ERS3209740	927587	uncultured Fabibacter sp.	20110404_Bin_18
ERZ814110	PRJEB28156	SAMEA5404432	ERS3209747	592834	uncultured Opitutales bacterium	20110404_Bin_20
ERZ814111	PRJEB28156	SAMEA5404426	ERS3209741	165436	uncultured Flavobacteriaceae bacterium	20110404_Bin_2_12
ERZ814112	PRJEB28156	SAMEA5404427	ERS3209742	165436	uncultured Flavobacteriaceae bacterium	20110404_Bin_2_19
ERZ814113	PRJEB28156	SAMEA5404428	ERS3209743	1667051	uncultured Pelagibacteraceae bacterium	20110404_Bin_2_20
ERZ814114	PRJEB28156	SAMEA5404433	ERS3209748	332614	uncultured Pseudomonadales bacterium	20110404_Bin_22_1
ERZ814115	PRJEB28156	SAMEA5404429	ERS3209744	372654	uncultured Candidatus Pelagibacter sp.	20110404_Bin_2_22
ERZ814116	PRJEB28156	SAMEA5404434	ERS3209749	213322	uncultured Flavobacteriales bacterium	20110404_Bin_23_1
ERZ814117	PRJEB28156	SAMEA5404430	ERS3209745	165436	uncultured Flavobacteriaceae bacterium	20110404_Bin_2_3
ERZ814118	PRJEB28156	SAMEA5404435	ERS3209750	1118066	uncultured SAR92 cluster bacterium	20110404_Bin_24_1
ERZ814119	PRJEB28156	SAMEA5404436	ERS3209751	152507	uncultured actinobacterium	20110404_Bin_25_1
ERZ814120	PRJEB28156	SAMEA5404437	ERS3209752	332614	uncultured Pseudomonadales bacterium	20110404_Bin_26_1
ERZ814121	PRJEB28156	SAMEA5404438	ERS3209753	213322	uncultured Flavobacteriales bacterium	20110404_Bin_27_1
ERZ814122	PRJEB28156	SAMEA5404439	ERS3209754	1538529	uncultured Planktomarina sp.	20110404_Bin_28
ERZ814123	PRJEB28156	SAMEA5404440	ERS3209755	191468	uncultured Sulfitobacter sp.	20110404_Bin_29_1
ERZ814124	PRJEB28156	SAMEA5404431	ERS3209746	372654	uncultured Candidatus Pelagibacter sp.	20110404_Bin_2_9
ERZ814125	PRJEB28156	SAMEA5404441	ERS3209756	291205	uncultured Glaciecola sp.	20110404_Bin_30_1
ERZ814126	PRJEB28156	SAMEA5404442	ERS3209757	213322	uncultured Flavobacteriales bacterium	20110404_Bin_31
ERZ814127	PRJEB28156	SAMEA5404443	ERS3209758	157276	uncultured Rhodobacteraceae bacterium	20110404_Bin_32
ERZ814128	PRJEB28156	SAMEA5404444	ERS3209759	1101446	uncultured Puniceicoccaceae bacterium	20110404_Bin_33
ERZ814129	PRJEB28156	SAMEA5404445	ERS3209760	575653	uncultured Dokdonia sp.	20110404_Bin_35
ERZ814130	PRJEB28156	SAMEA5404446	ERS3209761	332614	uncultured Pseudomonadales bacterium	20110404_Bin_37
ERZ814131	PRJEB28156	SAMEA5404447	ERS3209762	1392394	uncultured Litoreibacter sp.	20110404_Bin_38_1
ERZ814132	PRJEB28156	SAMEA5404448	ERS3209763	86473	uncultured gamma proteobacterium	20110404_Bin_39_1
ERZ814133	PRJEB28156	SAMEA5404449	ERS3209764	655186	uncultured SUP05 cluster bacterium	20110404_Bin_4_11
ERZ814134	PRJEB28156	SAMEA5404450	ERS3209765	1256050	uncultured Porticoccus sp.	20110404_Bin_4_15
ERZ814135	PRJEB28156	SAMEA5404451	ERS3209766	86473	uncultured gamma proteobacterium	20110404_Bin_4_16
ERZ814136	PRJEB28156	SAMEA5403539	ERS3208855	239732	uncultured Methylophilaceae bacterium	20110404_Bin_4_1
ERZ814137	PRJEB28156	SAMEA5404456	ERS3209771	188056	uncultured Burkholderiaceae bacterium	20110404_Bin_42_1
ERZ814138	PRJEB28156	SAMEA5404452	ERS3209767	86473	uncultured gamma proteobacterium	20110404_Bin_4_2
ERZ814139	PRJEB28156	SAMEA5404453	ERS3209768	239732	uncultured Methylophilaceae bacterium	20110404_Bin_4_3
ERZ814140	PRJEB28156	SAMEA5404457	ERS3209772	179112	uncultured Acidimicrobiia bacterium	20110404_Bin_44_4
ERZ814141	PRJEB28156	SAMEA5404458	ERS3209773	179112	uncultured Acidimicrobiia bacterium	20110404_Bin_44_5
ERZ814142	PRJEB28156	SAMEA5404459	ERS3209774	512288	uncultured Cryomorphaceae bacterium	20110404_Bin_45_1
ERZ814143	PRJEB28156	SAMEA5404454	ERS3209769	86473	uncultured gamma proteobacterium	20110404_Bin_4_6
ERZ814144	PRJEB28156	SAMEA5404460	ERS3209775	91750	uncultured Alphaproteobacteria bacterium	20110404_Bin_46
ERZ814145	PRJEB28156	SAMEA5404461	ERS3209776	165436	uncultured Flavobacteriaceae bacterium	20110404_Bin_47
ERZ814146	PRJEB28156	SAMEA5404462	ERS3209777	213322	uncultured Flavobacteriales bacterium	20110404_Bin_49_1
ERZ814147	PRJEB28156	SAMEA5404455	ERS3209770	86473	uncultured gamma proteobacterium	20110404_Bin_4_9
ERZ814148	PRJEB28156	SAMEA5404464	ERS3209779	213322	uncultured Flavobacteriales bacterium	20110404_Bin_51
ERZ814149	PRJEB28156	SAMEA5404465	ERS3209780	213322	uncultured Flavobacteriales bacterium	20110404_Bin_54_1
ERZ814150	PRJEB28156	SAMEA5404466	ERS3209781	86473	uncultured gamma proteobacterium	20110404_Bin_55
ERZ814151	PRJEB28156	SAMEA5404467	ERS3209782	512288	uncultured Cryomorphaceae bacterium	20110404_Bin_56
ERZ814152	PRJEB28156	SAMEA5404468	ERS3209783	1655483	uncultured Luminiphilus sp.	20110404_Bin_6_1
ERZ814153	PRJEB28156	SAMEA5404470	ERS3209785	906971	uncultured Cyclobacteriaceae bacterium	20110404_Bin_62_1
ERZ814154	PRJEB28156	SAMEA5404469	ERS3209784	1655483	uncultured Luminiphilus sp.	20110404_Bin_6_2
ERZ814155	PRJEB28156	SAMEA5404471	ERS3209786	213322	uncultured Flavobacteriales bacterium	20110404_Bin_63_1
ERZ814156	PRJEB28156	SAMEA5404472	ERS3209787	1538529	uncultured Planktomarina sp.	20110404_Bin_65
ERZ814157	PRJEB28156	SAMEA5404473	ERS3209788	165436	uncultured Flavobacteriaceae bacterium	20110404_Bin_66_1
ERZ814158	PRJEB28156	SAMEA5404474	ERS3209789	165436	uncultured Flavobacteriaceae bacterium	20110404_Bin_68_1
ERZ814159	PRJEB28156	SAMEA5404475	ERS3209790	179112	uncultured Acidimicrobiia bacterium	20110404_Bin_7_1
ERZ814160	PRJEB28156	SAMEA5404478	ERS3209793	165436	uncultured Flavobacteriaceae bacterium	20110404_Bin_75
ERZ814161	PRJEB28156	SAMEA5404479	ERS3209794	86473	uncultured gamma proteobacterium	20110407_Bin_11_4
ERZ814162	PRJEB28156	SAMEA5404480	ERS3209795	296830	uncultured Rhodospirillales bacterium	20110407_Bin_14_1
ERZ814163	PRJEB28156	SAMEA5404481	ERS3209796	1985115	uncultured Candidatus Puniceispirillum sp.	20110407_Bin_15
ERZ814164	PRJEB28156	SAMEA5404482	ERS3209797	165436	uncultured Flavobacteriaceae bacterium	20110407_Bin_17_1
ERZ814165	PRJEB28156	SAMEA5404483	ERS3209798	152507	uncultured actinobacterium	20110407_Bin_18_1
ERZ814166	PRJEB28156	SAMEA5404484	ERS3209799	1655483	uncultured Luminiphilus sp.	20110407_Bin_19_1
ERZ814167	PRJEB28156	SAMEA5404486	ERS3209801	332614	uncultured Pseudomonadales bacterium	20110407_Bin_21_1
ERZ814168	PRJEB28156	SAMEA5404485	ERS3209800	372654	uncultured Candidatus Pelagibacter sp.	20110407_Bin_2_1
ERZ814169	PRJEB28156	SAMEA5404487	ERS3209802	1655483	uncultured Luminiphilus sp.	20110407_Bin_22_1
ERZ814170	PRJEB28156	SAMEA5404488	ERS3209803	261514	uncultured Saprospiraceae bacterium	20110407_Bin_23
ERZ814171	PRJEB28156	SAMEA5404489	ERS3209804	1118066	uncultured SAR92 cluster bacterium	20110407_Bin_24_1
ERZ814172	PRJEB28156	SAMEA5404490	ERS3209805	157276	uncultured Rhodobacteraceae bacterium	20110407_Bin_26
ERZ814173	PRJEB28156	SAMEA5404491	ERS3209806	213322	uncultured Flavobacteriales bacterium	20110407_Bin_27_1
ERZ814174	PRJEB28156	SAMEA5404492	ERS3209807	332614	uncultured Pseudomonadales bacterium	20110407_Bin_28_1
ERZ814175	PRJEB28156	SAMEA5404493	ERS3209808	1101446	uncultured Puniceicoccaceae bacterium	20110407_Bin_29
ERZ814176	PRJEB28156	SAMEA5404494	ERS3209809	188056	uncultured Burkholderiaceae bacterium	20110407_Bin_31_1
ERZ814177	PRJEB28156	SAMEA5404495	ERS3209810	1538529	uncultured Planktomarina sp.	20110407_Bin_33_1
ERZ814179	PRJEB28156	SAMEA5404496	ERS3209811	332614	uncultured Pseudomonadales bacterium	20110407_Bin_35
ERZ814180	PRJEB28156	SAMEA5404497	ERS3209812	213322	uncultured Flavobacteriales bacterium	20110407_Bin_36_1
ERZ814181	PRJEB28156	SAMEA5404498	ERS3209813	512288	uncultured Cryomorphaceae bacterium	20110407_Bin_37_1
ERZ814182	PRJEB28156	SAMEA5404499	ERS3209814	1392394	uncultured Litoreibacter sp.	20110407_Bin_38_1
ERZ814183	PRJEB28156	SAMEA5404500	ERS3209815	179112	uncultured Acidimicrobiia bacterium	20110407_Bin_39_1
ERZ814184	PRJEB28156	SAMEA5404501	ERS3209816	165436	uncultured Flavobacteriaceae bacterium	20110407_Bin_40_1
ERZ814185	PRJEB28156	SAMEA5404502	ERS3209817	213322	uncultured Flavobacteriales bacterium	20110407_Bin_41_1
ERZ814186	PRJEB28156	SAMEA5404503	ERS3209818	239732	uncultured Methylophilaceae bacterium	20110407_Bin_42
ERZ814187	PRJEB28156	SAMEA5404504	ERS3209819	91750	uncultured Alphaproteobacteria bacterium	20110407_Bin_43
ERZ814188	PRJEB28156	SAMEA5404505	ERS3209820	213322	uncultured Flavobacteriales bacterium	20110407_Bin_44_1
ERZ814189	PRJEB28156	SAMEA5404506	ERS3209821	213322	uncultured Flavobacteriales bacterium	20110407_Bin_48_1
ERZ814190	PRJEB28156	SAMEA5404507	ERS3209822	86473	uncultured gamma proteobacterium	20110407_Bin_5_2
ERZ814191	PRJEB28156	SAMEA5404509	ERS3209824	213322	uncultured Flavobacteriales bacterium	20110407_Bin_54_1
ERZ814192	PRJEB28156	SAMEA5404510	ERS3209825	239732	uncultured Methylophilaceae bacterium	20110407_Bin_55_1
ERZ814193	PRJEB28156	SAMEA5404511	ERS3209826	239732	uncultured Methylophilaceae bacterium	20110407_Bin_55_2
ERZ814194	PRJEB28156	SAMEA5404508	ERS3209823	86473	uncultured gamma proteobacterium	20110407_Bin_5_5
ERZ814195	PRJEB28156	SAMEA5404512	ERS3209827	906971	uncultured Cyclobacteriaceae bacterium	20110407_Bin_56_1
ERZ814196	PRJEB28156	SAMEA5404513	ERS3209828	213322	uncultured Flavobacteriales bacterium	20110407_Bin_57_1
ERZ814197	PRJEB28156	SAMEA5404514	ERS3209829	1538529	uncultured Planktomarina sp.	20110407_Bin_58
ERZ814198	PRJEB28156	SAMEA5404515	ERS3209830	165436	uncultured Flavobacteriaceae bacterium	20110407_Bin_59_1
ERZ814199	PRJEB28156	SAMEA5404516	ERS3209831	86473	uncultured gamma proteobacterium	20110407_Bin_60
ERZ814200	PRJEB28156	SAMEA5404517	ERS3209832	213322	uncultured Flavobacteriales bacterium	20110407_Bin_63_1
ERZ814201	PRJEB28156	SAMEA5404518	ERS3209833	512288	uncultured Cryomorphaceae bacterium	20110407_Bin_65
ERZ814202	PRJEB28156	SAMEA5404519	ERS3209834	165436	uncultured Flavobacteriaceae bacterium	20110407_Bin_66_1
ERZ814203	PRJEB28156	SAMEA5404520	ERS3209835	1256050	uncultured Porticoccus sp.	20110407_Bin_67_1
ERZ814204	PRJEB28156	SAMEA5404521	ERS3209836	86473	uncultured gamma proteobacterium	20110407_Bin_68_1
ERZ814205	PRJEB28156	SAMEA5404522	ERS3209837	86473	uncultured gamma proteobacterium	20110407_Bin_7_1
ERZ814206	PRJEB28156	SAMEA5404526	ERS3209841	165436	uncultured Flavobacteriaceae bacterium	20110407_Bin_73_1
ERZ814207	PRJEB28156	SAMEA5404523	ERS3209838	86473	uncultured gamma proteobacterium	20110407_Bin_7_3
ERZ814208	PRJEB28156	SAMEA5404524	ERS3209839	91750	uncultured Alphaproteobacteria bacterium	20110407_Bin_7_6
ERZ814209	PRJEB28156	SAMEA5404527	ERS3209842	165436	uncultured Flavobacteriaceae bacterium	20110407_Bin_78_1
ERZ814210	PRJEB28156	SAMEA5403540	ERS3208856	179112	uncultured Acidimicrobiia bacterium	20110407_Bin_8
ERZ814211	PRJEB28156	SAMEA5404529	ERS3209844	1054138	uncultured Hellea sp.	20110407_Bin_9_1
ERZ814212	PRJEB28156	SAMEA5404530	ERS3209845	165436	uncultured Flavobacteriaceae bacterium	20110414_Bin_10_1
ERZ814213	PRJEB28156	SAMEA5404531	ERS3209846	655186	uncultured SUP05 cluster bacterium	20110414_Bin_11_1
ERZ814214	PRJEB28156	SAMEA5404532	ERS3209847	213322	uncultured Flavobacteriales bacterium	20110414_Bin_12_1
ERZ814215	PRJEB28156	SAMEA5404533	ERS3209848	592834	uncultured Opitutales bacterium	20110414_Bin_14_1
ERZ814216	PRJEB28156	SAMEA5404534	ERS3209849	213322	uncultured Flavobacteriales bacterium	20110414_Bin_15_1
ERZ814217	PRJEB28156	SAMEA5404535	ERS3209850	165436	uncultured Flavobacteriaceae bacterium	20110414_Bin_15_2
ERZ814218	PRJEB28156	SAMEA5404536	ERS3209851	296830	uncultured Rhodospirillales bacterium	20110414_Bin_16_1
ERZ814219	PRJEB28156	SAMEA5404537	ERS3209852	332614	uncultured Pseudomonadales bacterium	20110414_Bin_17_1
ERZ814220	PRJEB28156	SAMEA5404538	ERS3209853	927587	uncultured Fabibacter sp.	20110414_Bin_18
ERZ814221	PRJEB28156	SAMEA5404542	ERS3209857	1538529	uncultured Planktomarina sp.	20110414_Bin_20_1
ERZ814222	PRJEB28156	SAMEA5404543	ERS3209858	332614	uncultured Pseudomonadales bacterium	20110414_Bin_21_1
ERZ814223	PRJEB28156	SAMEA5404539	ERS3209854	372654	uncultured Candidatus Pelagibacter sp.	20110414_Bin_2_13
ERZ814224	PRJEB28156	SAMEA5404540	ERS3209855	372654	uncultured Candidatus Pelagibacter sp.	20110414_Bin_2_2
ERZ814225	PRJEB28156	SAMEA5404544	ERS3209859	1392394	uncultured Litoreibacter sp.	20110414_Bin_22
ERZ814226	PRJEB28156	SAMEA5404545	ERS3209860	86473	uncultured gamma proteobacterium	20110414_Bin_23_1
ERZ814227	PRJEB28156	SAMEA5404546	ERS3209861	86473	uncultured gamma proteobacterium	20110414_Bin_23_2
ERZ814228	PRJEB28156	SAMEA5404547	ERS3209862	239732	uncultured Methylophilaceae bacterium	20110414_Bin_23_3
ERZ814229	PRJEB28156	SAMEA5404541	ERS3209856	372654	uncultured Candidatus Pelagibacter sp.	20110414_Bin_2_5
ERZ814230	PRJEB28156	SAMEA5404548	ERS3209863	1118066	uncultured SAR92 cluster bacterium	20110414_Bin_26_1
ERZ814231	PRJEB28156	SAMEA5404549	ERS3209864	213322	uncultured Flavobacteriales bacterium	20110414_Bin_28_1
ERZ814232	PRJEB28156	SAMEA5404550	ERS3209865	213322	uncultured Flavobacteriales bacterium	20110414_Bin_29_1
ERZ814233	PRJEB28156	SAMEA5404551	ERS3209866	165436	uncultured Flavobacteriaceae bacterium	20110414_Bin_30_1
ERZ814234	PRJEB28156	SAMEA5404552	ERS3209867	165436	uncultured Flavobacteriaceae bacterium	20110414_Bin_30_3
ERZ814235	PRJEB28156	SAMEA5404553	ERS3209868	213322	uncultured Flavobacteriales bacterium	20110414_Bin_31_1
ERZ814236	PRJEB28156	SAMEA5404554	ERS3209869	165436	uncultured Flavobacteriaceae bacterium	20110414_Bin_32
ERZ814237	PRJEB28156	SAMEA5404555	ERS3209870	239732	uncultured Methylophilaceae bacterium	20110414_Bin_33_1
ERZ814239	PRJEB28156	SAMEA5404556	ERS3209871	332614	uncultured Pseudomonadales bacterium	20110414_Bin_34_1
ERZ814240	PRJEB28156	SAMEA5404557	ERS3209872	152507	uncultured actinobacterium	20110414_Bin_36_1
ERZ814242	PRJEB28156	SAMEA5404558	ERS3209873	512288	uncultured Cryomorphaceae bacterium	20110414_Bin_37_1
ERZ814243	PRJEB28156	SAMEA5404559	ERS3209874	179112	uncultured Acidimicrobiia bacterium	20110414_Bin_39_1
ERZ814244	PRJEB28156	SAMEA5404560	ERS3209875	179112	uncultured Acidimicrobiia bacterium	20110414_Bin_39_3
ERZ814245	PRJEB28156	SAMEA5404562	ERS3209877	165436	uncultured Flavobacteriaceae bacterium	20110414_Bin_40_1
ERZ814246	PRJEB28156	SAMEA5404563	ERS3209878	165436	uncultured Flavobacteriaceae bacterium	20110414_Bin_40_2
ERZ814247	PRJEB28156	SAMEA5404564	ERS3209879	188056	uncultured Burkholderiaceae bacterium	20110414_Bin_41_1
ERZ814248	PRJEB28156	SAMEA5404565	ERS3209880	213322	uncultured Flavobacteriales bacterium	20110414_Bin_43_1
ERZ814249	PRJEB28156	SAMEA5404561	ERS3209876	86473	uncultured gamma proteobacterium	20110414_Bin_4_3
ERZ814250	PRJEB28156	SAMEA5404566	ERS3209881	213322	uncultured Flavobacteriales bacterium	20110414_Bin_46_1
ERZ814251	PRJEB28156	SAMEA5404567	ERS3209882	1101446	uncultured Puniceicoccaceae bacterium	20110414_Bin_47_1
ERZ814253	PRJEB28156	SAMEA5404569	ERS3209884	213322	uncultured Flavobacteriales bacterium	20110414_Bin_52_1
ERZ814254	PRJEB28156	SAMEA5404570	ERS3209885	86473	uncultured gamma proteobacterium	20110414_Bin_54_1
ERZ814256	PRJEB28156	SAMEA5404571	ERS3209886	1538529	uncultured Planktomarina sp.	20110414_Bin_55_1
ERZ814257	PRJEB28156	SAMEA5404572	ERS3209887	906971	uncultured Cyclobacteriaceae bacterium	20110414_Bin_57
ERZ814258	PRJEB28156	SAMEA5404574	ERS3209889	165436	uncultured Flavobacteriaceae bacterium	20110414_Bin_60_1
ERZ814259	PRJEB28156	SAMEA5404575	ERS3209890	213322	uncultured Flavobacteriales bacterium	20110414_Bin_61_1
ERZ814260	PRJEB28156	SAMEA5404573	ERS3209888	332614	uncultured Pseudomonadales bacterium	20110414_Bin_6_1
ERZ814261	PRJEB28156	SAMEA5404576	ERS3209891	1256050	uncultured Porticoccus sp.	20110414_Bin_63
ERZ814262	PRJEB28156	SAMEA5404577	ERS3209892	1054138	uncultured Hellea sp.	20110414_Bin_7_1
ERZ814263	PRJEB28156	SAMEA5404578	ERS3209893	1985115	uncultured Candidatus Puniceispirillum sp.	20110414_Bin_8_1
ERZ814264	PRJEB28156	SAMEA5404579	ERS3209894	1985115	uncultured Candidatus Puniceispirillum sp.	20110414_Bin_8_2
ERZ814265	PRJEB28156	SAMEA5404580	ERS3209895	179112	uncultured Acidimicrobiia bacterium	20110414_Bin_9
ERZ814266	PRJEB28156	SAMEA5404581	ERS3209896	213322	uncultured Flavobacteriales bacterium	20110421_Bin_10_1
ERZ814267	PRJEB28156	SAMEA5404582	ERS3209897	213322	uncultured Flavobacteriales bacterium	20110421_Bin_10_2
ERZ814268	PRJEB28156	SAMEA5404583	ERS3209898	332614	uncultured Pseudomonadales bacterium	20110421_Bin_11
ERZ814269	PRJEB28156	SAMEA5404584	ERS3209899	165436	uncultured Flavobacteriaceae bacterium	20110421_Bin_12_1
ERZ814270	PRJEB28156	SAMEA5404585	ERS3209900	91750	uncultured Alphaproteobacteria bacterium	20110421_Bin_13_1
ERZ814271	PRJEB28156	SAMEA5404586	ERS3209901	100234	uncultured Verrucomicrobiales bacterium	20110421_Bin_14_1
ERZ814272	PRJEB28156	SAMEA5404587	ERS3209902	1054138	uncultured Hellea sp.	20110421_Bin_15_1
ERZ814273	PRJEB28156	SAMEA5404588	ERS3209903	332614	uncultured Pseudomonadales bacterium	20110421_Bin_16_1
ERZ814274	PRJEB28156	SAMEA5404589	ERS3209904	261514	uncultured Saprospiraceae bacterium	20110421_Bin_19
ERZ814275	PRJEB28156	SAMEA5404590	ERS3209905	543088	uncultured Roseivirga sp.	20110421_Bin_20_1
ERZ814276	PRJEB28156	SAMEA5404591	ERS3209906	1118066	uncultured SAR92 cluster bacterium	20110421_Bin_22_1
ERZ814277	PRJEB28156	SAMEA5404592	ERS3209907	592834	uncultured Opitutales bacterium	20110421_Bin_23_1
ERZ814278	PRJEB28156	SAMEA5404593	ERS3209908	332614	uncultured Pseudomonadales bacterium	20110421_Bin_24_1
ERZ814279	PRJEB28156	SAMEA5404594	ERS3209909	1538529	uncultured Planktomarina sp.	20110421_Bin_27_1
ERZ814280	PRJEB28156	SAMEA5404595	ERS3209910	239729	uncultured Microbacteriaceae bacterium	20110421_Bin_28_2
ERZ814281	PRJEB28156	SAMEA5404597	ERS3209912	165436	uncultured Flavobacteriaceae bacterium	20110421_Bin_31_2
ERZ814282	PRJEB28156	SAMEA5404598	ERS3209913	592834	uncultured Opitutales bacterium	20110421_Bin_32_1
ERZ814283	PRJEB28156	SAMEA5404599	ERS3209914	1101446	uncultured Puniceicoccaceae bacterium	20110421_Bin_33_1
ERZ814284	PRJEB28156	SAMEA5404596	ERS3209911	372654	uncultured Candidatus Pelagibacter sp.	20110421_Bin_3_4
ERZ814285	PRJEB28156	SAMEA5404600	ERS3209915	165436	uncultured Flavobacteriaceae bacterium	20110421_Bin_35
ERZ814286	PRJEB28156	SAMEA5404601	ERS3209916	165436	uncultured Flavobacteriaceae bacterium	20110421_Bin_36_1
ERZ814287	PRJEB28156	SAMEA5404602	ERS3209917	165436	uncultured Flavobacteriaceae bacterium	20110421_Bin_36_2
ERZ814288	PRJEB28156	SAMEA5404603	ERS3209918	332614	uncultured Pseudomonadales bacterium	20110421_Bin_37_1
ERZ814289	PRJEB28156	SAMEA5404604	ERS3209919	165436	uncultured Flavobacteriaceae bacterium	20110421_Bin_38
ERZ814290	PRJEB28156	SAMEA5404605	ERS3209920	188056	uncultured Burkholderiaceae bacterium	20110421_Bin_39_1
ERZ814291	PRJEB28156	SAMEA5404606	ERS3209921	1118066	uncultured SAR92 cluster bacterium	20110421_Bin_41_1
ERZ814292	PRJEB28156	SAMEA5404607	ERS3209922	165436	uncultured Flavobacteriaceae bacterium	20110421_Bin_42_1
ERZ814293	PRJEB28156	SAMEA5404608	ERS3209923	213322	uncultured Flavobacteriales bacterium	20110421_Bin_43_1
ERZ814294	PRJEB28156	SAMEA5404609	ERS3209924	179112	uncultured Acidimicrobiia bacterium	20110421_Bin_44_2
ERZ814295	PRJEB28156	SAMEA5404610	ERS3209925	152507	uncultured actinobacterium	20110421_Bin_46_1
ERZ814296	PRJEB28156	SAMEA5404611	ERS3209926	1256050	uncultured Porticoccus sp.	20110421_Bin_47_1
ERZ814297	PRJEB28156	SAMEA5404612	ERS3209927	213322	uncultured Flavobacteriales bacterium	20110421_Bin_49_1
ERZ814298	PRJEB28156	SAMEA5404613	ERS3209928	927587	uncultured Fabibacter sp.	20110421_Bin_50_1
ERZ814299	PRJEB28156	SAMEA5404614	ERS3209929	213322	uncultured Flavobacteriales bacterium	20110421_Bin_51_1
ERZ814300	PRJEB28156	SAMEA5404615	ERS3209930	512288	uncultured Cryomorphaceae bacterium	20110421_Bin_53_1
ERZ814301	PRJEB28156	SAMEA5404616	ERS3209931	906971	uncultured Cyclobacteriaceae bacterium	20110421_Bin_55
ERZ814302	PRJEB28156	SAMEA5404617	ERS3209932	213322	uncultured Flavobacteriales bacterium	20110421_Bin_57_1
ERZ814303	PRJEB28156	SAMEA5404618	ERS3209933	1538529	uncultured Planktomarina sp.	20110421_Bin_58_1
ERZ814304	PRJEB28156	SAMEA5404619	ERS3209934	165436	uncultured Flavobacteriaceae bacterium	20110421_Bin_60_1
ERZ814305	PRJEB28156	SAMEA5404620	ERS3209935	213322	uncultured Flavobacteriales bacterium	20110421_Bin_62_1
ERZ814306	PRJEB28156	SAMEA5404621	ERS3209936	213322	uncultured Flavobacteriales bacterium	20110421_Bin_63
ERZ814307	PRJEB28156	SAMEA5404622	ERS3209937	239732	uncultured Methylophilaceae bacterium	20110421_Bin_67_1
ERZ814308	PRJEB28156	SAMEA5404623	ERS3209938	86473	uncultured gamma proteobacterium	20110421_Bin_7_2
ERZ814309	PRJEB28156	SAMEA5404624	ERS3209939	165436	uncultured Flavobacteriaceae bacterium	20110421_Bin_73
ERZ814310	PRJEB28156	SAMEA5404625	ERS3209940	239732	uncultured Methylophilaceae bacterium	20110421_Bin_79_1
ERZ814311	PRJEB28156	SAMEA5404626	ERS3209941	86473	uncultured gamma proteobacterium	20110421_Bin_8_1
ERZ814312	PRJEB28156	SAMEA5404627	ERS3209942	86473	uncultured gamma proteobacterium	20110421_Bin_8_2
ERZ814313	PRJEB28156	SAMEA5404628	ERS3209943	1985115	uncultured Candidatus Puniceispirillum sp.	20110421_Bin_9_1
ERZ814314	PRJEB28156	SAMEA5404629	ERS3209944	1985115	uncultured Candidatus Puniceispirillum sp.	20110421_Bin_9_2
ERZ814315	PRJEB28156	SAMEA5404634	ERS3209949	1054138	uncultured Hellea sp.	20110426_Bin_10_1
ERZ814316	PRJEB28156	SAMEA5404635	ERS3209950	157276	uncultured Rhodobacteraceae bacterium	20110426_Bin_10_3
ERZ814317	PRJEB28156	SAMEA5404630	ERS3209945	372654	uncultured Candidatus Pelagibacter sp.	20110426_Bin_1_15
ERZ814318	PRJEB28156	SAMEA5403541	ERS3208857	372654	uncultured Candidatus Pelagibacter sp.	20110426_Bin_1_1
ERZ814319	PRJEB28156	SAMEA5404636	ERS3209951	213322	uncultured Flavobacteriales bacterium	20110426_Bin_12_1
ERZ814320	PRJEB28156	SAMEA5404631	ERS3209946	1667051	uncultured Pelagibacteraceae bacterium	20110426_Bin_1_22
ERZ814321	PRJEB28156	SAMEA5404637	ERS3209952	213322	uncultured Flavobacteriales bacterium	20110426_Bin_14_1
ERZ814322	PRJEB28156	SAMEA5404638	ERS3209953	213322	uncultured Flavobacteriales bacterium	20110426_Bin_14_2
ERZ814323	PRJEB28156	SAMEA5404639	ERS3209954	1129257	uncultured Bacteroidia bacterium	20110426_Bin_16_2
ERZ814324	PRJEB28156	SAMEA5404632	ERS3209947	165436	uncultured Flavobacteriaceae bacterium	20110426_Bin_1_6
ERZ814325	PRJEB28156	SAMEA5404640	ERS3209955	152507	uncultured actinobacterium	20110426_Bin_17_1
ERZ814326	PRJEB28156	SAMEA5404633	ERS3209948	165436	uncultured Flavobacteriaceae bacterium	20110426_Bin_1_8
ERZ814327	PRJEB28156	SAMEA5404641	ERS3209956	332614	uncultured Pseudomonadales bacterium	20110426_Bin_20_1
ERZ814328	PRJEB28156	SAMEA5404642	ERS3209957	543088	uncultured Roseivirga sp.	20110426_Bin_21
ERZ814329	PRJEB28156	SAMEA5404643	ERS3209958	165436	uncultured Flavobacteriaceae bacterium	20110426_Bin_22
ERZ814330	PRJEB28156	SAMEA5404644	ERS3209959	332614	uncultured Pseudomonadales bacterium	20110426_Bin_23_1
ERZ814331	PRJEB28156	SAMEA5404645	ERS3209960	592834	uncultured Opitutales bacterium	20110426_Bin_24_1
ERZ814332	PRJEB28156	SAMEA5404646	ERS3209961	332614	uncultured Pseudomonadales bacterium	20110426_Bin_25_1
ERZ814333	PRJEB28156	SAMEA5404647	ERS3209962	1118066	uncultured SAR92 cluster bacterium	20110426_Bin_26_1
ERZ814334	PRJEB28156	SAMEA5404648	ERS3209963	239732	uncultured Methylophilaceae bacterium	20110426_Bin_27_1
ERZ814335	PRJEB28156	SAMEA5404649	ERS3209964	165436	uncultured Flavobacteriaceae bacterium	20110426_Bin_28
ERZ814336	PRJEB28156	SAMEA5404654	ERS3209969	1538529	uncultured Planktomarina sp.	20110426_Bin_32_1
ERZ814337	PRJEB28156	SAMEA5404650	ERS3209965	86473	uncultured gamma proteobacterium	20110426_Bin_3_2
ERZ814338	PRJEB28156	SAMEA5404655	ERS3209970	165436	uncultured Flavobacteriaceae bacterium	20110426_Bin_33_1
ERZ814339	PRJEB28156	SAMEA5404651	ERS3209966	86473	uncultured gamma proteobacterium	20110426_Bin_3_3
ERZ814340	PRJEB28156	SAMEA5404656	ERS3209971	165436	uncultured Flavobacteriaceae bacterium	20110426_Bin_34_1
ERZ814341	PRJEB28156	SAMEA5404657	ERS3209972	213322	uncultured Flavobacteriales bacterium	20110426_Bin_34_2
ERZ814342	PRJEB28156	SAMEA5404658	ERS3209973	165436	uncultured Flavobacteriaceae bacterium	20110426_Bin_35_1
ERZ814343	PRJEB28156	SAMEA5404659	ERS3209974	165436	uncultured Flavobacteriaceae bacterium	20110426_Bin_36_2
ERZ814344	PRJEB28156	SAMEA5404652	ERS3209967	86473	uncultured gamma proteobacterium	20110426_Bin_3_6
ERZ814345	PRJEB28156	SAMEA5404660	ERS3209975	213322	uncultured Flavobacteriales bacterium	20110426_Bin_37
ERZ814346	PRJEB28156	SAMEA5404661	ERS3209976	1101446	uncultured Puniceicoccaceae bacterium	20110426_Bin_38_1
ERZ814347	PRJEB28156	SAMEA5404662	ERS3209977	1118066	uncultured SAR92 cluster bacterium	20110426_Bin_39_1
ERZ814348	PRJEB28156	SAMEA5404653	ERS3209968	86473	uncultured gamma proteobacterium	20110426_Bin_3_9
ERZ814349	PRJEB28156	SAMEA5404663	ERS3209978	512288	uncultured Cryomorphaceae bacterium	20110426_Bin_45_1
ERZ814350	PRJEB28156	SAMEA5404664	ERS3209979	213322	uncultured Flavobacteriales bacterium	20110426_Bin_46_1
ERZ814351	PRJEB28156	SAMEA5404665	ERS3209980	188056	uncultured Burkholderiaceae bacterium	20110426_Bin_47_1
ERZ814352	PRJEB28156	SAMEA5404667	ERS3209982	179112	uncultured Acidimicrobiia bacterium	20110426_Bin_52_1
ERZ814353	PRJEB28156	SAMEA5404668	ERS3209983	179112	uncultured Acidimicrobiia bacterium	20110426_Bin_52_4
ERZ814354	PRJEB28156	SAMEA5404669	ERS3209984	86473	uncultured gamma proteobacterium	20110426_Bin_54_1
ERZ814355	PRJEB28156	SAMEA5404670	ERS3209985	239732	uncultured Methylophilaceae bacterium	20110426_Bin_54_2
ERZ814356	PRJEB28156	SAMEA5404671	ERS3209986	86473	uncultured gamma proteobacterium	20110426_Bin_54_3
ERZ814357	PRJEB28156	SAMEA5404672	ERS3209987	332614	uncultured Pseudomonadales bacterium	20110426_Bin_55_1
ERZ814358	PRJEB28156	SAMEA5404673	ERS3209988	213322	uncultured Flavobacteriales bacterium	20110426_Bin_56_1
ERZ814359	PRJEB28156	SAMEA5404674	ERS3209989	165436	uncultured Flavobacteriaceae bacterium	20110426_Bin_59
ERZ814360	PRJEB28156	SAMEA5404677	ERS3209992	927587	uncultured Fabibacter sp.	20110426_Bin_60_1
ERZ814361	PRJEB28156	SAMEA5404678	ERS3209993	906971	uncultured Cyclobacteriaceae bacterium	20110426_Bin_61_1
ERZ814362	PRJEB28156	SAMEA5404675	ERS3209990	165436	uncultured Flavobacteriaceae bacterium	20110426_Bin_6_1
ERZ814363	PRJEB28156	SAMEA5404676	ERS3209991	165436	uncultured Flavobacteriaceae bacterium	20110426_Bin_6_2
ERZ814364	PRJEB28156	SAMEA5404679	ERS3209994	213322	uncultured Flavobacteriales bacterium	20110426_Bin_64_1
ERZ814365	PRJEB28156	SAMEA5404680	ERS3209995	1538529	uncultured Planktomarina sp.	20110426_Bin_65_1
ERZ814366	PRJEB28156	SAMEA5404681	ERS3209996	213322	uncultured Flavobacteriales bacterium	20110426_Bin_66_1
ERZ814367	PRJEB28156	SAMEA5404682	ERS3209997	261514	uncultured Saprospiraceae bacterium	20110426_Bin_68
ERZ814368	PRJEB28156	SAMEA5404683	ERS3209998	165436	uncultured Flavobacteriaceae bacterium	20110426_Bin_69_1
ERZ814369	PRJEB28156	SAMEA5404685	ERS3210000	213322	uncultured Flavobacteriales bacterium	20110426_Bin_70
ERZ814370	PRJEB28156	SAMEA5404686	ERS3210001	213322	uncultured Flavobacteriales bacterium	20110426_Bin_72_1
ERZ814371	PRJEB28156	SAMEA5404687	ERS3210002	165436	uncultured Flavobacteriaceae bacterium	20110426_Bin_74_1
ERZ814372	PRJEB28156	SAMEA5404684	ERS3209999	165436	uncultured Flavobacteriaceae bacterium	20110426_Bin_7_5
ERZ814373	PRJEB28156	SAMEA5404688	ERS3210003	165436	uncultured Flavobacteriaceae bacterium	20110426_Bin_79_1
ERZ814374	PRJEB28156	SAMEA5404689	ERS3210004	592834	uncultured Opitutales bacterium	20110426_Bin_8_1
ERZ814375	PRJEB28156	SAMEA5404690	ERS3210005	592834	uncultured Opitutales bacterium	20110426_Bin_8_2
ERZ814376	PRJEB28156	SAMEA5404691	ERS3210006	1985115	uncultured Candidatus Puniceispirillum sp.	20110426_Bin_9_1
ERZ814377	PRJEB28156	SAMEA5404692	ERS3210007	1985115	uncultured Candidatus Puniceispirillum sp.	20110426_Bin_9_2
ERZ814378	PRJEB28156	SAMEA5404697	ERS3210012	213322	uncultured Flavobacteriales bacterium	20110428_Bin_100_1
ERZ814379	PRJEB28156	SAMEA5404698	ERS3210013	1256050	uncultured Porticoccus sp.	20110428_Bin_102_1
ERZ814380	PRJEB28156	SAMEA5404699	ERS3210014	213322	uncultured Flavobacteriales bacterium	20110428_Bin_103_1
ERZ814381	PRJEB28156	SAMEA5404700	ERS3210015	543088	uncultured Roseivirga sp.	20110428_Bin_104_1
ERZ814382	PRJEB28156	SAMEA5404701	ERS3210016	213322	uncultured Flavobacteriales bacterium	20110428_Bin_105_1
ERZ814383	PRJEB28156	SAMEA5404702	ERS3210017	165436	uncultured Flavobacteriaceae bacterium	20110428_Bin_106_1
ERZ814384	PRJEB28156	SAMEA5404703	ERS3210018	213322	uncultured Flavobacteriales bacterium	20110428_Bin_107_1
ERZ814385	PRJEB28156	SAMEA5404704	ERS3210019	1538529	uncultured Planktomarina sp.	20110428_Bin_108_1
ERZ814386	PRJEB28156	SAMEA5404705	ERS3210020	165436	uncultured Flavobacteriaceae bacterium	20110428_Bin_109_1
ERZ814387	PRJEB28156	SAMEA5404707	ERS3210022	1118066	uncultured SAR92 cluster bacterium	20110428_Bin_110_1
ERZ814388	PRJEB28156	SAMEA5404708	ERS3210023	213322	uncultured Flavobacteriales bacterium	20110428_Bin_111_1
ERZ814389	PRJEB28156	SAMEA5404709	ERS3210024	395353	uncultured Winogradskyella sp.	20110428_Bin_112_1
ERZ814390	PRJEB28156	SAMEA5404693	ERS3210008	165436	uncultured Flavobacteriaceae bacterium	20110428_Bin_1_13
ERZ814391	PRJEB28156	SAMEA5404706	ERS3210021	100234	uncultured Verrucomicrobiales bacterium	20110428_Bin_11_3
ERZ814392	PRJEB28156	SAMEA5404710	ERS3210025	165436	uncultured Flavobacteriaceae bacterium	20110428_Bin_114_1
ERZ814393	PRJEB28156	SAMEA5404711	ERS3210026	261514	uncultured Saprospiraceae bacterium	20110428_Bin_119
ERZ814394	PRJEB28156	SAMEA5404712	ERS3210027	213322	uncultured Flavobacteriales bacterium	20110428_Bin_120_1
ERZ814395	PRJEB28156	SAMEA5404713	ERS3210028	165436	uncultured Flavobacteriaceae bacterium	20110428_Bin_121_1
ERZ814396	PRJEB28156	SAMEA5404714	ERS3210029	213322	uncultured Flavobacteriales bacterium	20110428_Bin_122_1
ERZ814397	PRJEB28156	SAMEA5404715	ERS3210030	213322	uncultured Flavobacteriales bacterium	20110428_Bin_123_1
ERZ814398	PRJEB28156	SAMEA5404694	ERS3210009	372654	uncultured Candidatus Pelagibacter sp.	20110428_Bin_1_23
ERZ814399	PRJEB28156	SAMEA5404695	ERS3210010	372654	uncultured Candidatus Pelagibacter sp.	20110428_Bin_1_24
ERZ814400	PRJEB28156	SAMEA5404716	ERS3210031	165436	uncultured Flavobacteriaceae bacterium	20110428_Bin_125
ERZ814401	PRJEB28156	SAMEA5404717	ERS3210032	174711	uncultured Polaribacter sp.	20110428_Bin_126_1
ERZ814402	PRJEB28156	SAMEA5404720	ERS3210035	165436	uncultured Flavobacteriaceae bacterium	20110428_Bin_130_1
ERZ814403	PRJEB28156	SAMEA5404718	ERS3210033	1985115	uncultured Candidatus Puniceispirillum sp.	20110428_Bin_13_1
ERZ814404	PRJEB28156	SAMEA5404719	ERS3210034	1985115	uncultured Candidatus Puniceispirillum sp.	20110428_Bin_13_2
ERZ814405	PRJEB28156	SAMEA5404721	ERS3210036	332614	uncultured Pseudomonadales bacterium	20110428_Bin_14_2
ERZ814406	PRJEB28156	SAMEA5404696	ERS3210011	165436	uncultured Flavobacteriaceae bacterium	20110428_Bin_1_4
ERZ814407	PRJEB28156	SAMEA5404723	ERS3210038	213322	uncultured Flavobacteriales bacterium	20110428_Bin_15
ERZ814408	PRJEB28156	SAMEA5404724	ERS3210039	213322	uncultured Flavobacteriales bacterium	20110428_Bin_16_1
ERZ814409	PRJEB28156	SAMEA5404725	ERS3210040	592834	uncultured Opitutales bacterium	20110428_Bin_19_1
ERZ814410	PRJEB28156	SAMEA5404726	ERS3210041	592834	uncultured Opitutales bacterium	20110428_Bin_19_2
ERZ814411	PRJEB28156	SAMEA5404727	ERS3210042	402590	uncultured Lentisphaera sp.	20110428_Bin_20
ERZ814412	PRJEB28156	SAMEA5404728	ERS3210043	1118066	uncultured SAR92 cluster bacterium	20110428_Bin_22_1
ERZ814413	PRJEB28156	SAMEA5404729	ERS3210044	152507	uncultured actinobacterium	20110428_Bin_23_1
ERZ814414	PRJEB28156	SAMEA5404730	ERS3210045	152507	uncultured actinobacterium	20110428_Bin_23_2
ERZ814415	PRJEB28156	SAMEA5404731	ERS3210046	332614	uncultured Pseudomonadales bacterium	20110428_Bin_25_1
ERZ814416	PRJEB28156	SAMEA5404732	ERS3210047	1655483	uncultured Luminiphilus sp.	20110428_Bin_26_1
ERZ814417	PRJEB28156	SAMEA5404733	ERS3210048	332614	uncultured Pseudomonadales bacterium	20110428_Bin_28
ERZ814418	PRJEB28156	SAMEA5404734	ERS3210049	157276	uncultured Rhodobacteraceae bacterium	20110428_Bin_29_1
ERZ814419	PRJEB28156	SAMEA5404735	ERS3210050	1054138	uncultured Hellea sp.	20110428_Bin_29_2
ERZ814420	PRJEB28156	SAMEA5404737	ERS3210052	91750	uncultured Alphaproteobacteria bacterium	20110428_Bin_30_1
ERZ814421	PRJEB28156	SAMEA5404738	ERS3210053	1101446	uncultured Puniceicoccaceae bacterium	20110428_Bin_32_1
ERZ814422	PRJEB28156	SAMEA5404739	ERS3210054	332614	uncultured Pseudomonadales bacterium	20110428_Bin_32_2
ERZ814423	PRJEB28156	SAMEA5404740	ERS3210055	1118066	uncultured SAR92 cluster bacterium	20110428_Bin_33_1
ERZ814424	PRJEB28156	SAMEA5404741	ERS3210056	332614	uncultured Pseudomonadales bacterium	20110428_Bin_33_2
ERZ814425	PRJEB28156	SAMEA5404736	ERS3210051	165436	uncultured Flavobacteriaceae bacterium	20110428_Bin_3_3
ERZ814426	PRJEB28156	SAMEA5404742	ERS3210057	1118066	uncultured SAR92 cluster bacterium	20110428_Bin_34_1
ERZ814427	PRJEB28156	SAMEA5404743	ERS3210058	1118066	uncultured SAR92 cluster bacterium	20110428_Bin_34_2
ERZ814428	PRJEB28156	SAMEA5404744	ERS3210059	1118066	uncultured SAR92 cluster bacterium	20110428_Bin_36_1
ERZ814429	PRJEB28156	SAMEA5404745	ERS3210060	179112	uncultured Acidimicrobiia bacterium	20110428_Bin_37_1
ERZ814430	PRJEB28156	SAMEA5404746	ERS3210061	165436	uncultured Flavobacteriaceae bacterium	20110428_Bin_37_2
ERZ814431	PRJEB28156	SAMEA5404747	ERS3210062	179112	uncultured Acidimicrobiia bacterium	20110428_Bin_37_6
ERZ814432	PRJEB28156	SAMEA5404748	ERS3210063	165436	uncultured Flavobacteriaceae bacterium	20110428_Bin_38_1
ERZ814433	PRJEB28156	SAMEA5404749	ERS3210064	1118066	uncultured SAR92 cluster bacterium	20110428_Bin_39_1
ERZ814434	PRJEB28156	SAMEA5404750	ERS3210065	239729	uncultured Microbacteriaceae bacterium	20110428_Bin_40_1
ERZ814435	PRJEB28156	SAMEA5404751	ERS3210066	239729	uncultured Microbacteriaceae bacterium	20110428_Bin_40_2
ERZ814436	PRJEB28156	SAMEA5404752	ERS3210067	1655483	uncultured Luminiphilus sp.	20110428_Bin_41_1
ERZ814437	PRJEB28156	SAMEA5404753	ERS3210068	592834	uncultured Opitutales bacterium	20110428_Bin_42_1
ERZ814438	PRJEB28156	SAMEA5404754	ERS3210069	165436	uncultured Flavobacteriaceae bacterium	20110428_Bin_43_1
ERZ814439	PRJEB28156	SAMEA5404755	ERS3210070	86473	uncultured gamma proteobacterium	20110428_Bin_44_1
ERZ814440	PRJEB28156	SAMEA5404756	ERS3210071	213322	uncultured Flavobacteriales bacterium	20110428_Bin_45_1
ERZ814441	PRJEB28156	SAMEA5404757	ERS3210072	213322	uncultured Flavobacteriales bacterium	20110428_Bin_45_2
ERZ814442	PRJEB28156	SAMEA5404758	ERS3210073	213322	uncultured Flavobacteriales bacterium	20110428_Bin_46_1
ERZ814443	PRJEB28156	SAMEA5404759	ERS3210074	213322	uncultured Flavobacteriales bacterium	20110428_Bin_46_2
ERZ814444	PRJEB28156	SAMEA5404760	ERS3210075	1655483	uncultured Luminiphilus sp.	20110428_Bin_48_1
ERZ814445	PRJEB28156	SAMEA5404761	ERS3210076	86473	uncultured gamma proteobacterium	20110428_Bin_5_1_1
ERZ814446	PRJEB28156	SAMEA5404762	ERS3210077	86473	uncultured gamma proteobacterium	20110428_Bin_5_1_2
ERZ814447	PRJEB28156	SAMEA5404763	ERS3210078	239732	uncultured Methylophilaceae bacterium	20110428_Bin_5_1_3
ERZ814448	PRJEB28156	SAMEA5404764	ERS3210079	86473	uncultured gamma proteobacterium	20110428_Bin_5_1_4
ERZ814449	PRJEB28156	SAMEA5404765	ERS3210080	86473	uncultured gamma proteobacterium	20110428_Bin_5_1_6
ERZ814450	PRJEB28156	SAMEA5404766	ERS3210081	332614	uncultured Pseudomonadales bacterium	20110428_Bin_51
ERZ814451	PRJEB28156	SAMEA5404767	ERS3210082	512288	uncultured Cryomorphaceae bacterium	20110428_Bin_52_1
ERZ814452	PRJEB28156	SAMEA5404768	ERS3210083	1101446	uncultured Puniceicoccaceae bacterium	20110428_Bin_53_1
ERZ814453	PRJEB28156	SAMEA5404769	ERS3210084	86473	uncultured gamma proteobacterium	20110428_Bin_56_1
ERZ814454	PRJEB28156	SAMEA5404770	ERS3210085	165436	uncultured Flavobacteriaceae bacterium	20110428_Bin_57_1
ERZ814455	PRJEB28156	SAMEA5404771	ERS3210086	165436	uncultured Flavobacteriaceae bacterium	20110428_Bin_58_1
ERZ814456	PRJEB28156	SAMEA5404773	ERS3210088	239732	uncultured Methylophilaceae bacterium	20110428_Bin_61_1
ERZ814457	PRJEB28156	SAMEA5404774	ERS3210089	239732	uncultured Methylophilaceae bacterium	20110428_Bin_61_2
ERZ814458	PRJEB28156	SAMEA5404775	ERS3210090	332614	uncultured Pseudomonadales bacterium	20110428_Bin_62_1
ERZ814459	PRJEB28156	SAMEA5404776	ERS3210091	213322	uncultured Flavobacteriales bacterium	20110428_Bin_64_1
ERZ814460	PRJEB28156	SAMEA5404772	ERS3210087	592834	uncultured Opitutales bacterium	20110428_Bin_6_4
ERZ814461	PRJEB28156	SAMEA5404777	ERS3210092	165436	uncultured Flavobacteriaceae bacterium	20110428_Bin_65_1
ERZ814462	PRJEB28156	SAMEA5404778	ERS3210093	213322	uncultured Flavobacteriales bacterium	20110428_Bin_65_2
ERZ814463	PRJEB28156	SAMEA5404779	ERS3210094	332614	uncultured Pseudomonadales bacterium	20110428_Bin_66
ERZ814464	PRJEB28156	SAMEA5404780	ERS3210095	296830	uncultured Rhodospirillales bacterium	20110428_Bin_71_1
ERZ814465	PRJEB28156	SAMEA5404781	ERS3210096	165436	uncultured Flavobacteriaceae bacterium	20110428_Bin_74
ERZ814466	PRJEB28156	SAMEA5404782	ERS3210097	157276	uncultured Rhodobacteraceae bacterium	20110428_Bin_76_1
ERZ814467	PRJEB28156	SAMEA5404784	ERS3210099	157276	uncultured Rhodobacteraceae bacterium	20110428_Bin_80_1
ERZ814468	PRJEB28156	SAMEA5404785	ERS3210100	165436	uncultured Flavobacteriaceae bacterium	20110428_Bin_82_1
ERZ814469	PRJEB28156	SAMEA5404783	ERS3210098	213322	uncultured Flavobacteriales bacterium	20110428_Bin_8_4
ERZ814470	PRJEB28156	SAMEA5404786	ERS3210101	165436	uncultured Flavobacteriaceae bacterium	20110428_Bin_85
ERZ814471	PRJEB28156	SAMEA5404787	ERS3210102	512288	uncultured Cryomorphaceae bacterium	20110428_Bin_87_1
ERZ814472	PRJEB28156	SAMEA5404788	ERS3210103	219660	uncultured Rickettsiales bacterium	20110428_Bin_88_1
ERZ814473	PRJEB28156	SAMEA5404789	ERS3210104	906971	uncultured Cyclobacteriaceae bacterium	20110428_Bin_89
ERZ814474	PRJEB28156	SAMEA5404791	ERS3210106	188056	uncultured Burkholderiaceae bacterium	20110428_Bin_90_1
ERZ814475	PRJEB28156	SAMEA5404792	ERS3210107	165436	uncultured Flavobacteriaceae bacterium	20110428_Bin_91
ERZ814476	PRJEB28156	SAMEA5404793	ERS3210108	165436	uncultured Flavobacteriaceae bacterium	20110428_Bin_92_1
ERZ814477	PRJEB28156	SAMEA5404790	ERS3210105	1538529	uncultured Planktomarina sp.	20110428_Bin_9_2
ERZ814478	PRJEB28156	SAMEA5404794	ERS3210109	655186	uncultured SUP05 cluster bacterium	20110428_Bin_93_1
ERZ814479	PRJEB28156	SAMEA5404795	ERS3210110	165436	uncultured Flavobacteriaceae bacterium	20110428_Bin_94_1
ERZ814480	PRJEB28156	SAMEA5404796	ERS3210111	927587	uncultured Fabibacter sp.	20110428_Bin_95_1
ERZ814481	PRJEB28156	SAMEA5404797	ERS3210112	219660	uncultured Rickettsiales bacterium	20110428_Bin_98_1
ERZ814482	PRJEB28156	SAMEA5404798	ERS3210113	372654	uncultured Candidatus Pelagibacter sp.	20110506_Bin_1_1
ERZ814483	PRJEB28156	SAMEA5404799	ERS3210114	332614	uncultured Pseudomonadales bacterium	20110506_Bin_12
ERZ814484	PRJEB28156	SAMEA5404800	ERS3210115	213322	uncultured Flavobacteriales bacterium	20110506_Bin_13_1
ERZ814485	PRJEB28156	SAMEA5404801	ERS3210116	1538529	uncultured Planktomarina sp.	20110506_Bin_14_1
ERZ814486	PRJEB28156	SAMEA5404802	ERS3210117	157276	uncultured Rhodobacteraceae bacterium	20110506_Bin_15_1
ERZ814487	PRJEB28156	SAMEA5404803	ERS3210118	165436	uncultured Flavobacteriaceae bacterium	20110506_Bin_16_1
ERZ814488	PRJEB28156	SAMEA5404804	ERS3210119	165436	uncultured Flavobacteriaceae bacterium	20110506_Bin_16_2
ERZ814489	PRJEB28156	SAMEA5404805	ERS3210120	100234	uncultured Verrucomicrobiales bacterium	20110506_Bin_17_1
ERZ814490	PRJEB28156	SAMEA5404806	ERS3210121	1538529	uncultured Planktomarina sp.	20110506_Bin_18_1
ERZ814491	PRJEB28156	SAMEA5404807	ERS3210122	332614	uncultured Pseudomonadales bacterium	20110506_Bin_20_1
ERZ814492	PRJEB28156	SAMEA5404808	ERS3210123	86473	uncultured gamma proteobacterium	20110506_Bin_21_1
ERZ814493	PRJEB28156	SAMEA5404809	ERS3210124	1101446	uncultured Puniceicoccaceae bacterium	20110506_Bin_22_1
ERZ814494	PRJEB28156	SAMEA5404810	ERS3210125	1655483	uncultured Luminiphilus sp.	20110506_Bin_23
ERZ814495	PRJEB28156	SAMEA5404811	ERS3210126	1101446	uncultured Puniceicoccaceae bacterium	20110506_Bin_24_1
ERZ814496	PRJEB28156	SAMEA5404812	ERS3210127	332614	uncultured Pseudomonadales bacterium	20110506_Bin_25_1
ERZ814497	PRJEB28156	SAMEA5404813	ERS3210128	165436	uncultured Flavobacteriaceae bacterium	20110506_Bin_26
ERZ814498	PRJEB28156	SAMEA5404814	ERS3210129	1054138	uncultured Hellea sp.	20110506_Bin_27_1
ERZ814499	PRJEB28156	SAMEA5404815	ERS3210130	1118066	uncultured SAR92 cluster bacterium	20110506_Bin_28_1
ERZ814500	PRJEB28156	SAMEA5404816	ERS3210131	1985115	uncultured Candidatus Puniceispirillum sp.	20110506_Bin_29
ERZ814501	PRJEB28156	SAMEA5404820	ERS3210135	152507	uncultured actinobacterium	20110506_Bin_30_1
ERZ814502	PRJEB28156	SAMEA5404821	ERS3210136	165436	uncultured Flavobacteriaceae bacterium	20110506_Bin_31_1
ERZ814503	PRJEB28156	SAMEA5404817	ERS3210132	165436	uncultured Flavobacteriaceae bacterium	20110506_Bin_3_1
ERZ814504	PRJEB28156	SAMEA5404822	ERS3210137	157276	uncultured Rhodobacteraceae bacterium	20110506_Bin_32_1
ERZ814505	PRJEB28156	SAMEA5404818	ERS3210133	165436	uncultured Flavobacteriaceae bacterium	20110506_Bin_3_2
ERZ814506	PRJEB28156	SAMEA5404819	ERS3210134	165436	uncultured Flavobacteriaceae bacterium	20110506_Bin_3_3
ERZ814507	PRJEB28156	SAMEA5404823	ERS3210138	165436	uncultured Flavobacteriaceae bacterium	20110506_Bin_34_1
ERZ814508	PRJEB28156	SAMEA5404824	ERS3210139	1101446	uncultured Puniceicoccaceae bacterium	20110506_Bin_36_1
ERZ814509	PRJEB28156	SAMEA5404825	ERS3210140	152507	uncultured actinobacterium	20110506_Bin_37_1
ERZ814510	PRJEB28156	SAMEA5404826	ERS3210141	592834	uncultured Opitutales bacterium	20110506_Bin_39_1
ERZ814511	PRJEB28156	SAMEA5404827	ERS3210142	165436	uncultured Flavobacteriaceae bacterium	20110506_Bin_40_1
ERZ814512	PRJEB28156	SAMEA5404828	ERS3210143	165436	uncultured Flavobacteriaceae bacterium	20110506_Bin_40_2
ERZ814513	PRJEB28156	SAMEA5404829	ERS3210144	91750	uncultured Alphaproteobacteria bacterium	20110506_Bin_41
ERZ814514	PRJEB28156	SAMEA5404830	ERS3210145	213322	uncultured Flavobacteriales bacterium	20110506_Bin_42_1
ERZ814515	PRJEB28156	SAMEA5404831	ERS3210146	213322	uncultured Flavobacteriales bacterium	20110506_Bin_43
ERZ814516	PRJEB28156	SAMEA5404832	ERS3210147	927587	uncultured Fabibacter sp.	20110506_Bin_44
ERZ814517	PRJEB28156	SAMEA5404833	ERS3210148	1118066	uncultured SAR92 cluster bacterium	20110506_Bin_45_1
ERZ814518	PRJEB28156	SAMEA5404834	ERS3210149	332614	uncultured Pseudomonadales bacterium	20110506_Bin_47_1
ERZ814519	PRJEB28156	SAMEA5404835	ERS3210150	332614	uncultured Pseudomonadales bacterium	20110506_Bin_49_1
ERZ814520	PRJEB28156	SAMEA5403542	ERS3208858	77133	uncultured bacterium	20110506_Bin_4
ERZ814521	PRJEB28156	SAMEA5404838	ERS3210153	188056	uncultured Burkholderiaceae bacterium	20110506_Bin_51_1
ERZ814522	PRJEB28156	SAMEA5404836	ERS3210151	86473	uncultured gamma proteobacterium	20110506_Bin_5_1
ERZ814523	PRJEB28156	SAMEA5404837	ERS3210152	86473	uncultured gamma proteobacterium	20110506_Bin_5_2
ERZ814524	PRJEB28156	SAMEA5404839	ERS3210154	1118066	uncultured SAR92 cluster bacterium	20110506_Bin_54_1
ERZ814525	PRJEB28156	SAMEA5404840	ERS3210155	239732	uncultured Methylophilaceae bacterium	20110506_Bin_55_1
ERZ814526	PRJEB28156	SAMEA5404841	ERS3210156	239732	uncultured Methylophilaceae bacterium	20110506_Bin_55_2
ERZ814527	PRJEB28156	SAMEA5404842	ERS3210157	1118066	uncultured SAR92 cluster bacterium	20110506_Bin_56_1
ERZ814528	PRJEB28156	SAMEA5404843	ERS3210158	332614	uncultured Pseudomonadales bacterium	20110506_Bin_57_1
ERZ814529	PRJEB28156	SAMEA5404844	ERS3210159	1667051	uncultured Pelagibacteraceae bacterium	20110506_Bin_58_1
ERZ814530	PRJEB28156	SAMEA5404845	ERS3210160	512288	uncultured Cryomorphaceae bacterium	20110506_Bin_60_1
ERZ814531	PRJEB28156	SAMEA5404846	ERS3210161	213322	uncultured Flavobacteriales bacterium	20110506_Bin_61_1
ERZ814532	PRJEB28156	SAMEA5404847	ERS3210162	165436	uncultured Flavobacteriaceae bacterium	20110506_Bin_62
ERZ814533	PRJEB28156	SAMEA5404848	ERS3210163	157276	uncultured Rhodobacteraceae bacterium	20110506_Bin_63_1
ERZ814534	PRJEB28156	SAMEA5404849	ERS3210164	213322	uncultured Flavobacteriales bacterium	20110506_Bin_66_1
ERZ814535	PRJEB28156	SAMEA5404850	ERS3210165	165436	uncultured Flavobacteriaceae bacterium	20110506_Bin_68_1
ERZ814536	PRJEB28156	SAMEA5403543	ERS3208859	592834	uncultured Opitutales bacterium	20110506_Bin_6
ERZ814537	PRJEB28156	SAMEA5404852	ERS3210167	1118066	uncultured SAR92 cluster bacterium	20110506_Bin_70
ERZ814539	PRJEB28156	SAMEA5404853	ERS3210168	1118066	uncultured SAR92 cluster bacterium	20110506_Bin_71_1
ERZ814540	PRJEB28156	SAMEA5404854	ERS3210169	395353	uncultured Winogradskyella sp.	20110506_Bin_72_1
ERZ814541	PRJEB28156	SAMEA5404851	ERS3210166	86473	uncultured gamma proteobacterium	20110506_Bin_7_2
ERZ814542	PRJEB28156	SAMEA5404855	ERS3210170	165436	uncultured Flavobacteriaceae bacterium	20110506_Bin_73_1
ERZ814543	PRJEB28156	SAMEA5404856	ERS3210171	261514	uncultured Saprospiraceae bacterium	20110506_Bin_74
ERZ814544	PRJEB28156	SAMEA5404857	ERS3210172	213322	uncultured Flavobacteriales bacterium	20110506_Bin_75_1
ERZ814545	PRJEB28156	SAMEA5404858	ERS3210173	1118066	uncultured SAR92 cluster bacterium	20110506_Bin_77_1
ERZ814546	PRJEB28156	SAMEA5404859	ERS3210174	86473	uncultured gamma proteobacterium	20110506_Bin_78_1
ERZ814547	PRJEB28156	SAMEA5404860	ERS3210175	165436	uncultured Flavobacteriaceae bacterium	20110506_Bin_79_1
ERZ814548	PRJEB28156	SAMEA5404861	ERS3210176	592834	uncultured Opitutales bacterium	20110506_Bin_8_1
ERZ814549	PRJEB28156	SAMEA5404862	ERS3210177	174711	uncultured Polaribacter sp.	20110506_Bin_86_1
ERZ814550	PRJEB28156	SAMEA5404863	ERS3210178	239732	uncultured Methylophilaceae bacterium	20110506_Bin_88_1
ERZ814551	PRJEB28156	SAMEA5404864	ERS3210179	165436	uncultured Flavobacteriaceae bacterium	20110506_Bin_89
ERZ814552	PRJEB28156	SAMEA5404865	ERS3210180	157276	uncultured Rhodobacteraceae bacterium	20110506_Bin_9
ERZ814553	PRJEB28156	SAMEA5404866	ERS3210181	213322	uncultured Flavobacteriales bacterium	20110509_Bin_11_1
ERZ814554	PRJEB28156	SAMEA5404867	ERS3210182	332614	uncultured Pseudomonadales bacterium	20110509_Bin_12
ERZ814555	PRJEB28156	SAMEA5404868	ERS3210183	1706381	uncultured Oceanicoccus sp.	20110509_Bin_13
ERZ814556	PRJEB28156	SAMEA5404869	ERS3210184	1118066	uncultured SAR92 cluster bacterium	20110509_Bin_14_1
ERZ814557	PRJEB28156	SAMEA5404870	ERS3210185	1118066	uncultured SAR92 cluster bacterium	20110509_Bin_14_2
ERZ814558	PRJEB28156	SAMEA5404871	ERS3210186	165436	uncultured Flavobacteriaceae bacterium	20110509_Bin_15_1
ERZ814559	PRJEB28156	SAMEA5404872	ERS3210187	86473	uncultured gamma proteobacterium	20110509_Bin_16_1
ERZ814560	PRJEB28156	SAMEA5404873	ERS3210188	239732	uncultured Methylophilaceae bacterium	20110509_Bin_16_2
ERZ814561	PRJEB28156	SAMEA5404874	ERS3210189	152507	uncultured actinobacterium	20110509_Bin_17_1
ERZ814562	PRJEB28156	SAMEA5404875	ERS3210190	1655483	uncultured Luminiphilus sp.	20110509_Bin_18
ERZ814563	PRJEB28156	SAMEA5404876	ERS3210191	157276	uncultured Rhodobacteraceae bacterium	20110509_Bin_19_1
ERZ814564	PRJEB28156	SAMEA5404879	ERS3210194	1538529	uncultured Planktomarina sp.	20110509_Bin_21_1
ERZ814565	PRJEB28156	SAMEA5404877	ERS3210192	372654	uncultured Candidatus Pelagibacter sp.	20110509_Bin_2_1
ERZ814566	PRJEB28156	SAMEA5404878	ERS3210193	372654	uncultured Candidatus Pelagibacter sp.	20110509_Bin_2_2
ERZ814567	PRJEB28156	SAMEA5404880	ERS3210195	927587	uncultured Fabibacter sp.	20110509_Bin_23_1
ERZ814568	PRJEB28156	SAMEA5404881	ERS3210196	1118066	uncultured SAR92 cluster bacterium	20110509_Bin_24_1
ERZ814569	PRJEB28156	SAMEA5404882	ERS3210197	592834	uncultured Opitutales bacterium	20110509_Bin_25_1
ERZ814570	PRJEB28156	SAMEA5404883	ERS3210198	213322	uncultured Flavobacteriales bacterium	20110509_Bin_26
ERZ814571	PRJEB28156	SAMEA5404884	ERS3210199	1118066	uncultured SAR92 cluster bacterium	20110509_Bin_27
ERZ814572	PRJEB28156	SAMEA5404885	ERS3210200	332614	uncultured Pseudomonadales bacterium	20110509_Bin_28_1
ERZ814573	PRJEB28156	SAMEA5404886	ERS3210201	332614	uncultured Pseudomonadales bacterium	20110509_Bin_29_1
ERZ814574	PRJEB28156	SAMEA5404888	ERS3210203	174711	uncultured Polaribacter sp.	20110509_Bin_30_1
ERZ814575	PRJEB28156	SAMEA5404889	ERS3210204	165436	uncultured Flavobacteriaceae bacterium	20110509_Bin_31_1
ERZ814576	PRJEB28156	SAMEA5404887	ERS3210202	213322	uncultured Flavobacteriales bacterium	20110509_Bin_3_1
ERZ814577	PRJEB28156	SAMEA5404890	ERS3210205	332614	uncultured Pseudomonadales bacterium	20110509_Bin_32_1
ERZ814578	PRJEB28156	SAMEA5404891	ERS3210206	592834	uncultured Opitutales bacterium	20110509_Bin_33_1
ERZ814580	PRJEB28156	SAMEA5404892	ERS3210207	213322	uncultured Flavobacteriales bacterium	20110509_Bin_34
ERZ814581	PRJEB28156	SAMEA5404893	ERS3210208	1101446	uncultured Puniceicoccaceae bacterium	20110509_Bin_39
ERZ814583	PRJEB28156	SAMEA5404894	ERS3210209	157276	uncultured Rhodobacteraceae bacterium	20110509_Bin_40_1
ERZ814584	PRJEB28156	SAMEA5404895	ERS3210210	1054138	uncultured Hellea sp.	20110509_Bin_41_1
ERZ814585	PRJEB28156	SAMEA5404896	ERS3210211	165436	uncultured Flavobacteriaceae bacterium	20110509_Bin_42_1
ERZ814586	PRJEB28156	SAMEA5404897	ERS3210212	165436	uncultured Flavobacteriaceae bacterium	20110509_Bin_42_2
ERZ814587	PRJEB28156	SAMEA5404898	ERS3210213	188056	uncultured Burkholderiaceae bacterium	20110509_Bin_45_1
ERZ814589	PRJEB28156	SAMEA5404899	ERS3210214	165436	uncultured Flavobacteriaceae bacterium	20110509_Bin_46
ERZ814590	PRJEB28156	SAMEA5404900	ERS3210215	239732	uncultured Methylophilaceae bacterium	20110509_Bin_47_1
ERZ814591	PRJEB28156	SAMEA5404901	ERS3210216	239732	uncultured Methylophilaceae bacterium	20110509_Bin_47_2
ERZ814593	PRJEB28156	SAMEA5404903	ERS3210218	332614	uncultured Pseudomonadales bacterium	20110509_Bin_51_1
ERZ814594	PRJEB28156	SAMEA5404902	ERS3210217	86473	uncultured gamma proteobacterium	20110509_Bin_5_1
ERZ814595	PRJEB28156	SAMEA5404904	ERS3210219	86473	uncultured gamma proteobacterium	20110509_Bin_52_1
ERZ814596	PRJEB28156	SAMEA5404905	ERS3210220	512288	uncultured Cryomorphaceae bacterium	20110509_Bin_54_1
ERZ814597	PRJEB28156	SAMEA5404906	ERS3210221	91750	uncultured Alphaproteobacteria bacterium	20110509_Bin_55
ERZ814599	PRJEB28156	SAMEA5404907	ERS3210222	165436	uncultured Flavobacteriaceae bacterium	20110509_Bin_57_1
ERZ814600	PRJEB28156	SAMEA5404908	ERS3210223	165436	uncultured Flavobacteriaceae bacterium	20110509_Bin_59_1
ERZ814602	PRJEB28156	SAMEA5404909	ERS3210224	1101446	uncultured Puniceicoccaceae bacterium	20110509_Bin_6_1
ERZ814604	PRJEB28156	SAMEA5404911	ERS3210226	213322	uncultured Flavobacteriales bacterium	20110509_Bin_62
ERZ814605	PRJEB28156	SAMEA5404910	ERS3210225	1101446	uncultured Puniceicoccaceae bacterium	20110509_Bin_6_2
ERZ814607	PRJEB28156	SAMEA5404912	ERS3210227	1118066	uncultured SAR92 cluster bacterium	20110509_Bin_66_1
ERZ814608	PRJEB28156	SAMEA5404913	ERS3210228	395353	uncultured Winogradskyella sp.	20110509_Bin_67_1
ERZ814610	PRJEB28156	SAMEA5404914	ERS3210229	165436	uncultured Flavobacteriaceae bacterium	20110509_Bin_68_1
ERZ814611	PRJEB28156	SAMEA5404915	ERS3210230	332614	uncultured Pseudomonadales bacterium	20110509_Bin_69_1
ERZ814612	PRJEB28156	SAMEA5404916	ERS3210231	1118066	uncultured SAR92 cluster bacterium	20110509_Bin_70_1
ERZ814613	PRJEB28156	SAMEA5404917	ERS3210232	157276	uncultured Rhodobacteraceae bacterium	20110509_Bin_71_1
ERZ814614	PRJEB28156	SAMEA5404919	ERS3210233	1118066	uncultured SAR92 cluster bacterium	20110509_Bin_76_1
ERZ814616	PRJEB28156	SAMEA5404920	ERS3210234	261514	uncultured Saprospiraceae bacterium	20110509_Bin_77
ERZ814617	PRJEB28156	SAMEA5404921	ERS3210235	213322	uncultured Flavobacteriales bacterium	20110509_Bin_78_1
ERZ814618	PRJEB28156	SAMEA5404922	ERS3210236	165436	uncultured Flavobacteriaceae bacterium	20110509_Bin_79
ERZ814620	PRJEB28156	SAMEA5404926	ERS3210240	86473	uncultured gamma proteobacterium	20110509_Bin_80_1
ERZ814621	PRJEB28156	SAMEA5404923	ERS3210237	165436	uncultured Flavobacteriaceae bacterium	20110509_Bin_8_1
ERZ814622	PRJEB28156	SAMEA5404927	ERS3210241	165436	uncultured Flavobacteriaceae bacterium	20110509_Bin_82_1
ERZ814624	PRJEB28156	SAMEA5404924	ERS3210238	165436	uncultured Flavobacteriaceae bacterium	20110509_Bin_8_2
ERZ814625	PRJEB28156	SAMEA5404925	ERS3210239	165436	uncultured Flavobacteriaceae bacterium	20110509_Bin_8_3
ERZ814626	PRJEB28156	SAMEA5404928	ERS3210242	1118066	uncultured SAR92 cluster bacterium	20110509_Bin_84_1
ERZ814628	PRJEB28156	SAMEA5404929	ERS3210243	165436	uncultured Flavobacteriaceae bacterium	20110509_Bin_85
ERZ814629	PRJEB28156	SAMEA5404930	ERS3210244	213322	uncultured Flavobacteriales bacterium	20110509_Bin_86_1
ERZ814630	PRJEB28156	SAMEA5404931	ERS3210245	1538529	uncultured Planktomarina sp.	20110509_Bin_9_1
ERZ814632	PRJEB28156	SAMEA5404932	ERS3210246	174711	uncultured Polaribacter sp.	20110509_Bin_92
ERZ814633	PRJEB28156	SAMEA5404933	ERS3210247	165436	uncultured Flavobacteriaceae bacterium	20110509_Bin_93_1
ERZ814635	PRJEB28156	SAMEA5404937	ERS3210251	86473	uncultured gamma proteobacterium	20110512_Bin_10
ERZ814636	PRJEB28156	SAMEA5404938	ERS3210252	157276	uncultured Rhodobacteraceae bacterium	20110512_Bin_11_1
ERZ814637	PRJEB28156	SAMEA5404934	ERS3210248	372654	uncultured Candidatus Pelagibacter sp.	20110512_Bin_1_1
ERZ814639	PRJEB28156	SAMEA5404939	ERS3210253	1538529	uncultured Planktomarina sp.	20110512_Bin_12_2
ERZ814641	PRJEB28156	SAMEA5404940	ERS3210254	332614	uncultured Pseudomonadales bacterium	20110512_Bin_13_1
ERZ814642	PRJEB28156	SAMEA5404935	ERS3210249	165436	uncultured Flavobacteriaceae bacterium	20110512_Bin_1_4
ERZ814643	PRJEB28156	SAMEA5404941	ERS3210255	1101446	uncultured Puniceicoccaceae bacterium	20110512_Bin_15_1
ERZ814645	PRJEB28156	SAMEA5404942	ERS3210256	165436	uncultured Flavobacteriaceae bacterium	20110512_Bin_16_1
ERZ814646	PRJEB28156	SAMEA5404936	ERS3210250	372654	uncultured Candidatus Pelagibacter sp.	20110512_Bin_1_7
ERZ814648	PRJEB28156	SAMEA5404943	ERS3210257	213322	uncultured Flavobacteriales bacterium	20110512_Bin_18_1
ERZ814649	PRJEB28156	SAMEA5404944	ERS3210258	332614	uncultured Pseudomonadales bacterium	20110512_Bin_19
ERZ814650	PRJEB28156	SAMEA5404945	ERS3210259	165436	uncultured Flavobacteriaceae bacterium	20110512_Bin_2_1
ERZ814651	PRJEB28156	SAMEA5404948	ERS3210262	332614	uncultured Pseudomonadales bacterium	20110512_Bin_22_1
ERZ814652	PRJEB28156	SAMEA5404946	ERS3210260	213322	uncultured Flavobacteriales bacterium	20110512_Bin_2_2
ERZ814653	PRJEB28156	SAMEA5404949	ERS3210263	165436	uncultured Flavobacteriaceae bacterium	20110512_Bin_24_1
ERZ814654	PRJEB28156	SAMEA5404947	ERS3210261	165436	uncultured Flavobacteriaceae bacterium	20110512_Bin_2_4
ERZ814655	PRJEB28156	SAMEA5404950	ERS3210264	592834	uncultured Opitutales bacterium	20110512_Bin_25_1
ERZ814656	PRJEB28156	SAMEA5404951	ERS3210265	213322	uncultured Flavobacteriales bacterium	20110512_Bin_27_1
ERZ814657	PRJEB28156	SAMEA5404952	ERS3210266	592834	uncultured Opitutales bacterium	20110512_Bin_28_1
ERZ814658	PRJEB28156	SAMEA5404953	ERS3210267	86473	uncultured gamma proteobacterium	20110512_Bin_29_1
ERZ814659	PRJEB28156	SAMEA5404954	ERS3210268	239732	uncultured Methylophilaceae bacterium	20110512_Bin_29_2
ERZ814660	PRJEB28156	SAMEA5404955	ERS3210269	86473	uncultured gamma proteobacterium	20110512_Bin_29_3
ERZ814661	PRJEB28156	SAMEA5404957	ERS3210271	165436	uncultured Flavobacteriaceae bacterium	20110512_Bin_30_1
ERZ814662	PRJEB28156	SAMEA5404958	ERS3210272	152507	uncultured actinobacterium	20110512_Bin_31_1
ERZ814663	PRJEB28156	SAMEA5404956	ERS3210270	1765024	uncultured Paraglaciecola sp.	20110512_Bin_3_1
ERZ814664	PRJEB28156	SAMEA5404959	ERS3210273	1101446	uncultured Puniceicoccaceae bacterium	20110512_Bin_33
ERZ814665	PRJEB28156	SAMEA5404960	ERS3210274	1118066	uncultured SAR92 cluster bacterium	20110512_Bin_35_1
ERZ814666	PRJEB28156	SAMEA5404961	ERS3210275	332614	uncultured Pseudomonadales bacterium	20110512_Bin_38_1
ERZ814667	PRJEB28156	SAMEA5404962	ERS3210276	352961	uncultured Idiomarina sp.	20110512_Bin_39
ERZ814668	PRJEB28156	SAMEA5404963	ERS3210277	1118066	uncultured SAR92 cluster bacterium	20110512_Bin_41
ERZ814669	PRJEB28156	SAMEA5404964	ERS3210278	239732	uncultured Methylophilaceae bacterium	20110512_Bin_42_1
ERZ814670	PRJEB28156	SAMEA5404965	ERS3210279	165436	uncultured Flavobacteriaceae bacterium	20110512_Bin_43_1
ERZ814671	PRJEB28156	SAMEA5404966	ERS3210280	91750	uncultured Alphaproteobacteria bacterium	20110512_Bin_44
ERZ814672	PRJEB28156	SAMEA5404967	ERS3210281	1118066	uncultured SAR92 cluster bacterium	20110512_Bin_45
ERZ814673	PRJEB28156	SAMEA5404968	ERS3210282	213322	uncultured Flavobacteriales bacterium	20110512_Bin_46_1
ERZ814674	PRJEB28156	SAMEA5404969	ERS3210283	165436	uncultured Flavobacteriaceae bacterium	20110512_Bin_47_1
ERZ814675	PRJEB28156	SAMEA5404970	ERS3210284	174711	uncultured Polaribacter sp.	20110512_Bin_48
ERZ814676	PRJEB28156	SAMEA5404971	ERS3210285	261514	uncultured Saprospiraceae bacterium	20110512_Bin_49
ERZ814677	PRJEB28156	SAMEA5403544	ERS3208860	158751	uncultured Acidovorax sp.	20110512_Bin_4
ERZ814678	PRJEB28156	SAMEA5404973	ERS3210287	332614	uncultured Pseudomonadales bacterium	20110512_Bin_50_1
ERZ814679	PRJEB28156	SAMEA5404972	ERS3210286	1538529	uncultured Planktomarina sp.	20110512_Bin_5_1
ERZ814680	PRJEB28156	SAMEA5404974	ERS3210288	165436	uncultured Flavobacteriaceae bacterium	20110512_Bin_51
ERZ814681	PRJEB28156	SAMEA5404975	ERS3210289	512288	uncultured Cryomorphaceae bacterium	20110512_Bin_55_1
ERZ814682	PRJEB28156	SAMEA5404976	ERS3210290	332614	uncultured Pseudomonadales bacterium	20110512_Bin_56_1
ERZ814683	PRJEB28156	SAMEA5404977	ERS3210291	188056	uncultured Burkholderiaceae bacterium	20110512_Bin_57_1
ERZ814684	PRJEB28156	SAMEA5404978	ERS3210292	1101446	uncultured Puniceicoccaceae bacterium	20110512_Bin_58
ERZ814685	PRJEB28156	SAMEA5404979	ERS3210293	86473	uncultured gamma proteobacterium	20110512_Bin_59_1
ERZ814686	PRJEB28156	SAMEA5404980	ERS3210294	174711	uncultured Polaribacter sp.	20110512_Bin_60
ERZ814687	PRJEB28156	SAMEA5404981	ERS3210295	1118066	uncultured SAR92 cluster bacterium	20110512_Bin_62_1
ERZ814688	PRJEB28156	SAMEA5404982	ERS3210296	157276	uncultured Rhodobacteraceae bacterium	20110512_Bin_63
ERZ814689	PRJEB28156	SAMEA5404983	ERS3210297	213322	uncultured Flavobacteriales bacterium	20110512_Bin_64_1
ERZ814690	PRJEB28156	SAMEA5404984	ERS3210298	165436	uncultured Flavobacteriaceae bacterium	20110512_Bin_65_1
ERZ814691	PRJEB28156	SAMEA5404985	ERS3210299	332614	uncultured Pseudomonadales bacterium	20110512_Bin_66_1
ERZ814692	PRJEB28156	SAMEA5404986	ERS3210300	165436	uncultured Flavobacteriaceae bacterium	20110512_Bin_68_1
ERZ814693	PRJEB28156	SAMEA5404987	ERS3210301	395353	uncultured Winogradskyella sp.	20110512_Bin_69_1
ERZ814694	PRJEB28156	SAMEA5404991	ERS3210305	165436	uncultured Flavobacteriaceae bacterium	20110512_Bin_70_1
ERZ814695	PRJEB28156	SAMEA5404988	ERS3210302	165436	uncultured Flavobacteriaceae bacterium	20110512_Bin_7_1
ERZ814696	PRJEB28156	SAMEA5404992	ERS3210306	1118066	uncultured SAR92 cluster bacterium	20110512_Bin_72_1
ERZ814697	PRJEB28156	SAMEA5404989	ERS3210303	165436	uncultured Flavobacteriaceae bacterium	20110512_Bin_7_2
ERZ814698	PRJEB28156	SAMEA5404990	ERS3210304	165436	uncultured Flavobacteriaceae bacterium	20110512_Bin_7_3
ERZ814699	PRJEB28156	SAMEA5404993	ERS3210307	157276	uncultured Rhodobacteraceae bacterium	20110512_Bin_73
ERZ814700	PRJEB28156	SAMEA5404994	ERS3210308	165436	uncultured Flavobacteriaceae bacterium	20110512_Bin_74_1
ERZ814701	PRJEB28156	SAMEA5404995	ERS3210309	1118066	uncultured SAR92 cluster bacterium	20110512_Bin_75_1
ERZ814702	PRJEB28156	SAMEA5404996	ERS3210310	213322	uncultured Flavobacteriales bacterium	20110512_Bin_77_1
ERZ814703	PRJEB28156	SAMEA5404998	ERS3210312	165436	uncultured Flavobacteriaceae bacterium	20110512_Bin_80_1
ERZ814704	PRJEB28156	SAMEA5404997	ERS3210311	86473	uncultured gamma proteobacterium	20110512_Bin_8_2
ERZ814705	PRJEB28156	SAMEA5404999	ERS3210313	174711	uncultured Polaribacter sp.	20110512_Bin_84_1
ERZ814706	PRJEB28156	SAMEA5405000	ERS3210314	165436	uncultured Flavobacteriaceae bacterium	20110512_Bin_85_1
ERZ814707	PRJEB28156	SAMEA5405001	ERS3210315	213322	uncultured Flavobacteriales bacterium	20110512_Bin_89_1
ERZ814708	PRJEB28156	SAMEA5405002	ERS3210316	1706381	uncultured Oceanicoccus sp.	20110512_Bin_9_1
ERZ814709	PRJEB28156	SAMEA5405003	ERS3210317	165436	uncultured Flavobacteriaceae bacterium	20110512_Bin_92
ERZ814710	PRJEB28156	SAMEA5405006	ERS3210320	239732	uncultured Methylophilaceae bacterium	20110516_Bin_10_1
ERZ814711	PRJEB28156	SAMEA5405007	ERS3210321	86473	uncultured gamma proteobacterium	20110516_Bin_10_2
ERZ814712	PRJEB28156	SAMEA5405008	ERS3210322	239732	uncultured Methylophilaceae bacterium	20110516_Bin_10_5
ERZ814713	PRJEB28156	SAMEA5405009	ERS3210323	165436	uncultured Flavobacteriaceae bacterium	20110516_Bin_11_1
ERZ814715	PRJEB28156	SAMEA5405004	ERS3210318	157276	uncultured Rhodobacteraceae bacterium	20110516_Bin_1_1
ERZ814716	PRJEB28156	SAMEA5405010	ERS3210324	157276	uncultured Rhodobacteraceae bacterium	20110516_Bin_13_1
ERZ814717	PRJEB28156	SAMEA5405005	ERS3210319	1538529	uncultured Planktomarina sp.	20110516_Bin_1_3
ERZ814718	PRJEB28156	SAMEA5405011	ERS3210325	165436	uncultured Flavobacteriaceae bacterium	20110516_Bin_14_2
ERZ814719	PRJEB28156	SAMEA5405012	ERS3210326	174711	uncultured Polaribacter sp.	20110516_Bin_15_1
ERZ814720	PRJEB28156	SAMEA5405013	ERS3210327	174711	uncultured Polaribacter sp.	20110516_Bin_16_1
ERZ814721	PRJEB28156	SAMEA5405014	ERS3210328	213322	uncultured Flavobacteriales bacterium	20110516_Bin_18_1
ERZ814722	PRJEB28156	SAMEA5405015	ERS3210329	165436	uncultured Flavobacteriaceae bacterium	20110516_Bin_18_2
ERZ814723	PRJEB28156	SAMEA5405016	ERS3210330	165436	uncultured Flavobacteriaceae bacterium	20110516_Bin_19_2
ERZ814724	PRJEB28156	SAMEA5405017	ERS3210331	157276	uncultured Rhodobacteraceae bacterium	20110516_Bin_20_1
ERZ814725	PRJEB28156	SAMEA5405018	ERS3210332	473854	uncultured Reinekea sp.	20110516_Bin_21
ERZ814726	PRJEB28156	SAMEA5405019	ERS3210333	1655483	uncultured Luminiphilus sp.	20110516_Bin_22_1
ERZ814727	PRJEB28156	SAMEA5405020	ERS3210334	332614	uncultured Pseudomonadales bacterium	20110516_Bin_23_1
ERZ814728	PRJEB28156	SAMEA5405021	ERS3210335	165436	uncultured Flavobacteriaceae bacterium	20110516_Bin_24_1
ERZ814730	PRJEB28156	SAMEA5405022	ERS3210336	152507	uncultured actinobacterium	20110516_Bin_25_1
ERZ814731	PRJEB28156	SAMEA5405023	ERS3210337	86473	uncultured gamma proteobacterium	20110516_Bin_27_1
ERZ814732	PRJEB28156	SAMEA5405024	ERS3210338	332614	uncultured Pseudomonadales bacterium	20110516_Bin_28_1
ERZ814733	PRJEB28156	SAMEA5405025	ERS3210339	372654	uncultured Candidatus Pelagibacter sp.	20110516_Bin_29_1
ERZ814734	PRJEB28156	SAMEA5405027	ERS3210341	332614	uncultured Pseudomonadales bacterium	20110516_Bin_30
ERZ814735	PRJEB28156	SAMEA5405028	ERS3210342	332614	uncultured Pseudomonadales bacterium	20110516_Bin_31_1
ERZ814736	PRJEB28156	SAMEA5405026	ERS3210340	1118066	uncultured SAR92 cluster bacterium	20110516_Bin_3_1
ERZ814738	PRJEB28156	SAMEA5405029	ERS3210343	592834	uncultured Opitutales bacterium	20110516_Bin_33_1
ERZ814739	PRJEB28156	SAMEA5405030	ERS3210344	213322	uncultured Flavobacteriales bacterium	20110516_Bin_34
ERZ814740	PRJEB28156	SAMEA5405031	ERS3210345	213322	uncultured Flavobacteriales bacterium	20110516_Bin_36
ERZ814741	PRJEB28156	SAMEA5405032	ERS3210346	165436	uncultured Flavobacteriaceae bacterium	20110516_Bin_38_1
ERZ814742	PRJEB28156	SAMEA5405033	ERS3210347	165436	uncultured Flavobacteriaceae bacterium	20110516_Bin_38_2
ERZ814743	PRJEB28156	SAMEA5405034	ERS3210348	165436	uncultured Flavobacteriaceae bacterium	20110516_Bin_39
ERZ814744	PRJEB28156	SAMEA5405035	ERS3210349	395353	uncultured Winogradskyella sp.	20110516_Bin_40_1
ERZ814745	PRJEB28156	SAMEA5405036	ERS3210350	296830	uncultured Rhodospirillales bacterium	20110516_Bin_41
ERZ814746	PRJEB28156	SAMEA5405037	ERS3210351	1118066	uncultured SAR92 cluster bacterium	20110516_Bin_42_1
ERZ814747	PRJEB28156	SAMEA5405038	ERS3210352	165436	uncultured Flavobacteriaceae bacterium	20110516_Bin_43_1
ERZ814748	PRJEB28156	SAMEA5405039	ERS3210353	91750	uncultured Alphaproteobacteria bacterium	20110516_Bin_44
ERZ814749	PRJEB28156	SAMEA5405040	ERS3210354	592834	uncultured Opitutales bacterium	20110516_Bin_45
ERZ814750	PRJEB28156	SAMEA5405041	ERS3210355	1118066	uncultured SAR92 cluster bacterium	20110516_Bin_46_1
ERZ814752	PRJEB28156	SAMEA5405042	ERS3210356	332614	uncultured Pseudomonadales bacterium	20110516_Bin_47_1
ERZ814753	PRJEB28156	SAMEA5405043	ERS3210357	1118066	uncultured SAR92 cluster bacterium	20110516_Bin_48_1
ERZ814754	PRJEB28156	SAMEA5405044	ERS3210358	1118066	uncultured SAR92 cluster bacterium	20110516_Bin_48_2
ERZ814755	PRJEB28156	SAMEA5405045	ERS3210359	165436	uncultured Flavobacteriaceae bacterium	20110516_Bin_51
ERZ814757	PRJEB28156	SAMEA5405046	ERS3210360	165436	uncultured Flavobacteriaceae bacterium	20110516_Bin_52_1
ERZ814758	PRJEB28156	SAMEA5405047	ERS3210361	165436	uncultured Flavobacteriaceae bacterium	20110516_Bin_54
ERZ814759	PRJEB28156	SAMEA5405048	ERS3210362	1538529	uncultured Planktomarina sp.	20110516_Bin_55_1
ERZ814760	PRJEB28156	SAMEA5405049	ERS3210363	213322	uncultured Flavobacteriales bacterium	20110516_Bin_56_1
ERZ814761	PRJEB28156	SAMEA5405050	ERS3210364	1118066	uncultured SAR92 cluster bacterium	20110516_Bin_57_1
ERZ814762	PRJEB28156	SAMEA5405051	ERS3210365	157276	uncultured Rhodobacteraceae bacterium	20110516_Bin_58_1
ERZ814763	PRJEB28156	SAMEA5405052	ERS3210366	332614	uncultured Pseudomonadales bacterium	20110516_Bin_59_1
ERZ814764	PRJEB28156	SAMEA5405054	ERS3210368	512288	uncultured Cryomorphaceae bacterium	20110516_Bin_60_1
ERZ814765	PRJEB28156	SAMEA5405053	ERS3210367	1765024	uncultured Paraglaciecola sp.	20110516_Bin_6_1
ERZ814766	PRJEB28156	SAMEA5405055	ERS3210369	188056	uncultured Burkholderiaceae bacterium	20110516_Bin_62_1
ERZ814767	PRJEB28156	SAMEA5405056	ERS3210370	213322	uncultured Flavobacteriales bacterium	20110516_Bin_64
ERZ814768	PRJEB28156	SAMEA5405057	ERS3210371	1118066	uncultured SAR92 cluster bacterium	20110516_Bin_65_1
ERZ814769	PRJEB28156	SAMEA5405058	ERS3210372	332614	uncultured Pseudomonadales bacterium	20110516_Bin_66_1
ERZ814770	PRJEB28156	SAMEA5405059	ERS3210373	91750	uncultured Alphaproteobacteria bacterium	20110516_Bin_68_1
ERZ814771	PRJEB28156	SAMEA5405060	ERS3210374	213322	uncultured Flavobacteriales bacterium	20110516_Bin_69_1
ERZ814772	PRJEB28156	SAMEA5405062	ERS3210376	157276	uncultured Rhodobacteraceae bacterium	20110516_Bin_70_1
ERZ814773	PRJEB28156	SAMEA5405063	ERS3210377	165436	uncultured Flavobacteriaceae bacterium	20110516_Bin_71_1
ERZ814775	PRJEB28156	SAMEA5405061	ERS3210375	157276	uncultured Rhodobacteraceae bacterium	20110516_Bin_7_1
ERZ814776	PRJEB28156	SAMEA5405064	ERS3210378	165436	uncultured Flavobacteriaceae bacterium	20110516_Bin_74_1
ERZ814777	PRJEB28156	SAMEA5405065	ERS3210379	165436	uncultured Flavobacteriaceae bacterium	20110516_Bin_76
ERZ814778	PRJEB28156	SAMEA5405067	ERS3210381	165436	uncultured Flavobacteriaceae bacterium	20110516_Bin_81_1
ERZ814779	PRJEB28156	SAMEA5405066	ERS3210380	291430	uncultured Loktanella sp.	20110516_Bin_8_1
ERZ814780	PRJEB28156	SAMEA5405068	ERS3210382	174711	uncultured Polaribacter sp.	20110516_Bin_82
ERZ814781	PRJEB28156	SAMEA5405069	ERS3210383	86473	uncultured gamma proteobacterium	20110516_Bin_83_1
ERZ814783	PRJEB28156	SAMEA5405070	ERS3210384	165436	uncultured Flavobacteriaceae bacterium	20110516_Bin_85
ERZ814784	PRJEB28156	SAMEA5405071	ERS3210385	165436	uncultured Flavobacteriaceae bacterium	20110516_Bin_87_1
ERZ814785	PRJEB28156	SAMEA5405072	ERS3210386	165436	uncultured Flavobacteriaceae bacterium	20110516_Bin_88_1
ERZ814786	PRJEB28156	SAMEA5405073	ERS3210387	165436	uncultured Flavobacteriaceae bacterium	20110516_Bin_89
ERZ814787	PRJEB28156	SAMEA5405074	ERS3210388	1101446	uncultured Puniceicoccaceae bacterium	20110516_Bin_9_1
ERZ814788	PRJEB28156	SAMEA5405075	ERS3210389	213322	uncultured Flavobacteriales bacterium	20110519_Bin_10_1
ERZ814789	PRJEB28156	SAMEA5405076	ERS3210390	1118066	uncultured SAR92 cluster bacterium	20110519_Bin_12_1
ERZ814790	PRJEB28156	SAMEA5405077	ERS3210391	1118066	uncultured SAR92 cluster bacterium	20110519_Bin_12_2
ERZ814791	PRJEB28156	SAMEA5405078	ERS3210392	100234	uncultured Verrucomicrobiales bacterium	20110519_Bin_13_1
ERZ814792	PRJEB28156	SAMEA5405079	ERS3210393	165436	uncultured Flavobacteriaceae bacterium	20110519_Bin_14_1
ERZ814793	PRJEB28156	SAMEA5405080	ERS3210394	165436	uncultured Flavobacteriaceae bacterium	20110519_Bin_14_2
ERZ814794	PRJEB28156	SAMEA5405081	ERS3210395	1655483	uncultured Luminiphilus sp.	20110519_Bin_15_1
ERZ814795	PRJEB28156	SAMEA5405082	ERS3210396	473854	uncultured Reinekea sp.	20110519_Bin_16
ERZ814796	PRJEB28156	SAMEA5405083	ERS3210397	157276	uncultured Rhodobacteraceae bacterium	20110519_Bin_18_1
ERZ814797	PRJEB28156	SAMEA5405084	ERS3210398	157276	uncultured Rhodobacteraceae bacterium	20110519_Bin_18_2
ERZ814798	PRJEB28156	SAMEA5405086	ERS3210400	165436	uncultured Flavobacteriaceae bacterium	20110519_Bin_20_2
ERZ814799	PRJEB28156	SAMEA5405087	ERS3210401	157276	uncultured Rhodobacteraceae bacterium	20110519_Bin_23_1
ERZ814800	PRJEB28156	SAMEA5405088	ERS3210402	165436	uncultured Flavobacteriaceae bacterium	20110519_Bin_24_2
ERZ814802	PRJEB28156	SAMEA5405089	ERS3210403	157276	uncultured Rhodobacteraceae bacterium	20110519_Bin_25_1
ERZ814803	PRJEB28156	SAMEA5405085	ERS3210399	1538529	uncultured Planktomarina sp.	20110519_Bin_2_5
ERZ814804	PRJEB28156	SAMEA5405090	ERS3210404	332614	uncultured Pseudomonadales bacterium	20110519_Bin_27_1
ERZ814805	PRJEB28156	SAMEA5405091	ERS3210405	165436	uncultured Flavobacteriaceae bacterium	20110519_Bin_28_1
ERZ814806	PRJEB28156	SAMEA5405095	ERS3210409	174711	uncultured Polaribacter sp.	20110519_Bin_30_1
ERZ814807	PRJEB28156	SAMEA5405096	ERS3210410	261514	uncultured Saprospiraceae bacterium	20110519_Bin_31
ERZ814809	PRJEB28156	SAMEA5405097	ERS3210411	1118066	uncultured SAR92 cluster bacterium	20110519_Bin_32_1
ERZ814810	PRJEB28156	SAMEA5405092	ERS3210406	239732	uncultured Methylophilaceae bacterium	20110519_Bin_3_3
ERZ814811	PRJEB28156	SAMEA5405098	ERS3210412	332614	uncultured Pseudomonadales bacterium	20110519_Bin_33
ERZ814812	PRJEB28156	SAMEA5405099	ERS3210413	1101446	uncultured Puniceicoccaceae bacterium	20110519_Bin_34_1
ERZ814813	PRJEB28156	SAMEA5405100	ERS3210414	213322	uncultured Flavobacteriales bacterium	20110519_Bin_35
ERZ814814	PRJEB28156	SAMEA5405101	ERS3210415	165436	uncultured Flavobacteriaceae bacterium	20110519_Bin_36
ERZ814815	PRJEB28156	SAMEA5405093	ERS3210407	239732	uncultured Methylophilaceae bacterium	20110519_Bin_3_7
ERZ814816	PRJEB28156	SAMEA5405102	ERS3210416	165436	uncultured Flavobacteriaceae bacterium	20110519_Bin_38_1
ERZ814817	PRJEB28156	SAMEA5405103	ERS3210417	165436	uncultured Flavobacteriaceae bacterium	20110519_Bin_38_2
ERZ814818	PRJEB28156	SAMEA5405104	ERS3210418	157276	uncultured Rhodobacteraceae bacterium	20110519_Bin_39_1
ERZ814819	PRJEB28156	SAMEA5405094	ERS3210408	86473	uncultured gamma proteobacterium	20110519_Bin_3_9
ERZ814820	PRJEB28156	SAMEA5405106	ERS3210420	1655483	uncultured Luminiphilus sp.	20110519_Bin_40
ERZ814821	PRJEB28156	SAMEA5405107	ERS3210421	592834	uncultured Opitutales bacterium	20110519_Bin_41_1
ERZ814822	PRJEB28156	SAMEA5405105	ERS3210419	291430	uncultured Loktanella sp.	20110519_Bin_4_1
ERZ814823	PRJEB28156	SAMEA5405108	ERS3210422	1985115	uncultured Candidatus Puniceispirillum sp.	20110519_Bin_42_1
ERZ814825	PRJEB28156	SAMEA5405109	ERS3210423	592834	uncultured Opitutales bacterium	20110519_Bin_43_1
ERZ814826	PRJEB28156	SAMEA5405110	ERS3210424	213322	uncultured Flavobacteriales bacterium	20110519_Bin_44_1
ERZ814827	PRJEB28156	SAMEA5405111	ERS3210425	395353	uncultured Winogradskyella sp.	20110519_Bin_46_1
ERZ814828	PRJEB28156	SAMEA5405112	ERS3210426	332614	uncultured Pseudomonadales bacterium	20110519_Bin_47_1
ERZ814830	PRJEB28156	SAMEA5405113	ERS3210427	165436	uncultured Flavobacteriaceae bacterium	20110519_Bin_49_1
ERZ814831	PRJEB28156	SAMEA5405115	ERS3210429	165436	uncultured Flavobacteriaceae bacterium	20110519_Bin_50_1
ERZ814832	PRJEB28156	SAMEA5405116	ERS3210430	165436	uncultured Flavobacteriaceae bacterium	20110519_Bin_51
ERZ814833	PRJEB28156	SAMEA5405114	ERS3210428	372654	uncultured Candidatus Pelagibacter sp.	20110519_Bin_5_1
ERZ814834	PRJEB28156	SAMEA5405117	ERS3210431	332614	uncultured Pseudomonadales bacterium	20110519_Bin_53_1
ERZ814835	PRJEB28156	SAMEA5405118	ERS3210432	174711	uncultured Polaribacter sp.	20110519_Bin_54
ERZ814836	PRJEB28156	SAMEA5405119	ERS3210433	165436	uncultured Flavobacteriaceae bacterium	20110519_Bin_55_1
ERZ814837	PRJEB28156	SAMEA5405120	ERS3210434	86473	uncultured gamma proteobacterium	20110519_Bin_56_1
ERZ814838	PRJEB28156	SAMEA5405121	ERS3210435	1538529	uncultured Planktomarina sp.	20110519_Bin_57_1
ERZ814839	PRJEB28156	SAMEA5405122	ERS3210436	296830	uncultured Rhodospirillales bacterium	20110519_Bin_58_1
ERZ814840	PRJEB28156	SAMEA5405123	ERS3210437	86473	uncultured gamma proteobacterium	20110519_Bin_61_1
ERZ814841	PRJEB28156	SAMEA5405124	ERS3210438	165436	uncultured Flavobacteriaceae bacterium	20110519_Bin_62_1
ERZ814842	PRJEB28156	SAMEA5405125	ERS3210439	165436	uncultured Flavobacteriaceae bacterium	20110519_Bin_64_1
ERZ814843	PRJEB28156	SAMEA5405126	ERS3210440	152507	uncultured actinobacterium	20110519_Bin_65
ERZ814844	PRJEB28156	SAMEA5405127	ERS3210441	165436	uncultured Flavobacteriaceae bacterium	20110519_Bin_66_1
ERZ814845	PRJEB28156	SAMEA5405128	ERS3210442	165436	uncultured Flavobacteriaceae bacterium	20110519_Bin_66_2
ERZ814846	PRJEB28156	SAMEA5405129	ERS3210443	332614	uncultured Pseudomonadales bacterium	20110519_Bin_68_1
ERZ814847	PRJEB28156	SAMEA5405130	ERS3210444	512288	uncultured Cryomorphaceae bacterium	20110519_Bin_69_1
ERZ814848	PRJEB28156	SAMEA5405133	ERS3210447	188056	uncultured Burkholderiaceae bacterium	20110519_Bin_71_1
ERZ814849	PRJEB28156	SAMEA5405131	ERS3210445	165436	uncultured Flavobacteriaceae bacterium	20110519_Bin_7_1
ERZ814850	PRJEB28156	SAMEA5405134	ERS3210448	1118066	uncultured SAR92 cluster bacterium	20110519_Bin_72_1
ERZ814851	PRJEB28156	SAMEA5405135	ERS3210449	1118066	uncultured SAR92 cluster bacterium	20110519_Bin_73_1
ERZ814852	PRJEB28156	SAMEA5405132	ERS3210446	165436	uncultured Flavobacteriaceae bacterium	20110519_Bin_7_3
ERZ814853	PRJEB28156	SAMEA5405136	ERS3210450	157276	uncultured Rhodobacteraceae bacterium	20110519_Bin_74_1
ERZ814854	PRJEB28156	SAMEA5405137	ERS3210451	1118066	uncultured SAR92 cluster bacterium	20110519_Bin_75_1
ERZ814855	PRJEB28156	SAMEA5405138	ERS3210452	86473	uncultured gamma proteobacterium	20110519_Bin_76_1
ERZ814856	PRJEB28156	SAMEA5405139	ERS3210453	1118066	uncultured SAR92 cluster bacterium	20110519_Bin_77_1
ERZ814857	PRJEB28156	SAMEA5405140	ERS3210454	213322	uncultured Flavobacteriales bacterium	20110519_Bin_78_1
ERZ814858	PRJEB28156	SAMEA5405141	ERS3210455	91750	uncultured Alphaproteobacteria bacterium	20110519_Bin_80_1
ERZ814859	PRJEB28156	SAMEA5405142	ERS3210456	332614	uncultured Pseudomonadales bacterium	20110519_Bin_83_1
ERZ814860	PRJEB28156	SAMEA5405143	ERS3210457	165436	uncultured Flavobacteriaceae bacterium	20110519_Bin_85
ERZ814862	PRJEB28156	SAMEA5405144	ERS3210458	213322	uncultured Flavobacteriales bacterium	20110519_Bin_87_1
ERZ814863	PRJEB28156	SAMEA5405145	ERS3210459	91750	uncultured Alphaproteobacteria bacterium	20110519_Bin_88_1
ERZ814864	PRJEB28156	SAMEA5405146	ERS3210460	165436	uncultured Flavobacteriaceae bacterium	20110519_Bin_89
ERZ814865	PRJEB28156	SAMEA5403545	ERS3208861	332614	uncultured Pseudomonadales bacterium	20110519_Bin_8
ERZ814866	PRJEB28156	SAMEA5405147	ERS3210461	332614	uncultured Pseudomonadales bacterium	20110519_Bin_9_1
ERZ814867	PRJEB28156	SAMEA5405148	ERS3210462	165436	uncultured Flavobacteriaceae bacterium	20110519_Bin_92_1
ERZ814868	PRJEB28156	SAMEA5405149	ERS3210463	165436	uncultured Flavobacteriaceae bacterium	20110519_Bin_93_1
ERZ814869	PRJEB28156	SAMEA5405150	ERS3210464	174711	uncultured Polaribacter sp.	20110519_Bin_97
ERZ814870	PRJEB28156	SAMEA5405151	ERS3210465	165436	uncultured Flavobacteriaceae bacterium	20110519_Bin_98_1
ERZ814871	PRJEB28156	SAMEA5405155	ERS3210469	165436	uncultured Flavobacteriaceae bacterium	20110523_Bin_100_1
ERZ814873	PRJEB28156	SAMEA5405156	ERS3210470	86473	uncultured gamma proteobacterium	20110523_Bin_101_1
ERZ814874	PRJEB28156	SAMEA5405157	ERS3210471	213322	uncultured Flavobacteriales bacterium	20110523_Bin_102_1
ERZ814875	PRJEB28156	SAMEA5405158	ERS3210472	1118066	uncultured SAR92 cluster bacterium	20110523_Bin_106_1
ERZ814876	PRJEB28156	SAMEA5405159	ERS3210473	165436	uncultured Flavobacteriaceae bacterium	20110523_Bin_108_1
ERZ814877	PRJEB28156	SAMEA5405160	ERS3210474	261514	uncultured Saprospiraceae bacterium	20110523_Bin_109_1
ERZ814878	PRJEB28156	SAMEA5405163	ERS3210477	213322	uncultured Flavobacteriales bacterium	20110523_Bin_111_1
ERZ814879	PRJEB28156	SAMEA5405161	ERS3210475	157276	uncultured Rhodobacteraceae bacterium	20110523_Bin_11_1
ERZ814880	PRJEB28156	SAMEA5405164	ERS3210478	213322	uncultured Flavobacteriales bacterium	20110523_Bin_112_1
ERZ814881	PRJEB28156	SAMEA5405162	ERS3210476	1538529	uncultured Planktomarina sp.	20110523_Bin_11_2
ERZ814882	PRJEB28156	SAMEA5405152	ERS3210466	372654	uncultured Candidatus Pelagibacter sp.	20110523_Bin_1_14
ERZ814883	PRJEB28156	SAMEA5405165	ERS3210479	165436	uncultured Flavobacteriaceae bacterium	20110523_Bin_115
ERZ814884	PRJEB28156	SAMEA5405153	ERS3210467	1667051	uncultured Pelagibacteraceae bacterium	20110523_Bin_1_16
ERZ814885	PRJEB28156	SAMEA5405166	ERS3210480	157276	uncultured Rhodobacteraceae bacterium	20110523_Bin_117_1
ERZ814886	PRJEB28156	SAMEA5403546	ERS3208862	372654	uncultured Candidatus Pelagibacter sp.	20110523_Bin_1_1
ERZ814887	PRJEB28156	SAMEA5405167	ERS3210481	165436	uncultured Flavobacteriaceae bacterium	20110523_Bin_120_1
ERZ814888	PRJEB28156	SAMEA5405168	ERS3210482	165436	uncultured Flavobacteriaceae bacterium	20110523_Bin_125_1
ERZ814889	PRJEB28156	SAMEA5405169	ERS3210483	165436	uncultured Flavobacteriaceae bacterium	20110523_Bin_127
ERZ814890	PRJEB28156	SAMEA5405170	ERS3210484	91750	uncultured Alphaproteobacteria bacterium	20110523_Bin_129_1
ERZ814891	PRJEB28156	SAMEA5405171	ERS3210485	86473	uncultured gamma proteobacterium	20110523_Bin_130_1
ERZ814892	PRJEB28156	SAMEA5405172	ERS3210486	174711	uncultured Polaribacter sp.	20110523_Bin_132
ERZ814894	PRJEB28156	SAMEA5405173	ERS3210487	86473	uncultured gamma proteobacterium	20110523_Bin_133_1
ERZ814895	PRJEB28156	SAMEA5405174	ERS3210488	1985115	uncultured Candidatus Puniceispirillum sp.	20110523_Bin_14_1
ERZ814896	PRJEB28156	SAMEA5405175	ERS3210489	551682	uncultured Candidatus Aquiluna sp.	20110523_Bin_145_1
ERZ814897	PRJEB28156	SAMEA5405176	ERS3210490	1538529	uncultured Planktomarina sp.	20110523_Bin_15_1
ERZ814898	PRJEB28156	SAMEA5405177	ERS3210491	1538529	uncultured Planktomarina sp.	20110523_Bin_15_2
ERZ814899	PRJEB28156	SAMEA5405154	ERS3210468	165436	uncultured Flavobacteriaceae bacterium	20110523_Bin_1_6
ERZ814900	PRJEB28156	SAMEA5403547	ERS3208863	194194	uncultured Rickettsiaceae bacterium	20110523_Bin_1_7
ERZ814901	PRJEB28156	SAMEA5405178	ERS3210492	157276	uncultured Rhodobacteraceae bacterium	20110523_Bin_18_1
ERZ814902	PRJEB28156	SAMEA5405181	ERS3210495	179112	uncultured Acidimicrobiia bacterium	20110523_Bin_20
ERZ814903	PRJEB28156	SAMEA5405179	ERS3210493	239732	uncultured Methylophilaceae bacterium	20110523_Bin_2_1
ERZ814904	PRJEB28156	SAMEA5405180	ERS3210494	91750	uncultured Alphaproteobacteria bacterium	20110523_Bin_2_2
ERZ814905	PRJEB28156	SAMEA5405182	ERS3210496	91750	uncultured Alphaproteobacteria bacterium	20110523_Bin_23_1
ERZ814906	PRJEB28156	SAMEA5405183	ERS3210497	86473	uncultured gamma proteobacterium	20110523_Bin_24_1
ERZ814907	PRJEB28156	SAMEA5405184	ERS3210498	86473	uncultured gamma proteobacterium	20110523_Bin_24_2
ERZ814908	PRJEB28156	SAMEA5405185	ERS3210499	86473	uncultured gamma proteobacterium	20110523_Bin_24_3
ERZ814910	PRJEB28156	SAMEA5405186	ERS3210500	86473	uncultured gamma proteobacterium	20110523_Bin_24_6
ERZ814911	PRJEB28156	SAMEA5405187	ERS3210501	473854	uncultured Reinekea sp.	20110523_Bin_25
ERZ814912	PRJEB28156	SAMEA5405188	ERS3210502	332614	uncultured Pseudomonadales bacterium	20110523_Bin_26
ERZ814913	PRJEB28156	SAMEA5405189	ERS3210503	165436	uncultured Flavobacteriaceae bacterium	20110523_Bin_27_1
ERZ814914	PRJEB28156	SAMEA5405190	ERS3210504	332614	uncultured Pseudomonadales bacterium	20110523_Bin_28_1
ERZ814915	PRJEB28156	SAMEA5405191	ERS3210505	165436	uncultured Flavobacteriaceae bacterium	20110523_Bin_29_2
ERZ814916	PRJEB28156	SAMEA5405192	ERS3210506	1101446	uncultured Puniceicoccaceae bacterium	20110523_Bin_30_1
ERZ814917	PRJEB28156	SAMEA5405193	ERS3210507	1118066	uncultured SAR92 cluster bacterium	20110523_Bin_31_1
ERZ814918	PRJEB28156	SAMEA5405194	ERS3210508	91750	uncultured Alphaproteobacteria bacterium	20110523_Bin_32
ERZ814919	PRJEB28156	SAMEA5405195	ERS3210509	213322	uncultured Flavobacteriales bacterium	20110523_Bin_33_1
ERZ814920	PRJEB28156	SAMEA5405196	ERS3210510	332614	uncultured Pseudomonadales bacterium	20110523_Bin_34_1
ERZ814921	PRJEB28156	SAMEA5405197	ERS3210511	165436	uncultured Flavobacteriaceae bacterium	20110523_Bin_35_1
ERZ814922	PRJEB28156	SAMEA5405198	ERS3210512	165436	uncultured Flavobacteriaceae bacterium	20110523_Bin_35_2
ERZ814923	PRJEB28156	SAMEA5405199	ERS3210513	592834	uncultured Opitutales bacterium	20110523_Bin_36_1
ERZ814924	PRJEB28156	SAMEA5405200	ERS3210514	332614	uncultured Pseudomonadales bacterium	20110523_Bin_37
ERZ814925	PRJEB28156	SAMEA5405201	ERS3210515	165436	uncultured Flavobacteriaceae bacterium	20110523_Bin_38_1
ERZ814926	PRJEB28156	SAMEA5405202	ERS3210516	165436	uncultured Flavobacteriaceae bacterium	20110523_Bin_38_2
ERZ814927	PRJEB28156	SAMEA5405203	ERS3210517	157276	uncultured Rhodobacteraceae bacterium	20110523_Bin_39_1
ERZ814928	PRJEB28156	SAMEA5405204	ERS3210518	1655483	uncultured Luminiphilus sp.	20110523_Bin_41_1
ERZ814929	PRJEB28156	SAMEA5405205	ERS3210519	157276	uncultured Rhodobacteraceae bacterium	20110523_Bin_42_1
ERZ814930	PRJEB28156	SAMEA5405206	ERS3210520	165436	uncultured Flavobacteriaceae bacterium	20110523_Bin_43_1
ERZ814931	PRJEB28156	SAMEA5405207	ERS3210521	592834	uncultured Opitutales bacterium	20110523_Bin_44_1
ERZ814932	PRJEB28156	SAMEA5405208	ERS3210522	165436	uncultured Flavobacteriaceae bacterium	20110523_Bin_47_1
ERZ814933	PRJEB28156	SAMEA5405209	ERS3210523	213322	uncultured Flavobacteriales bacterium	20110523_Bin_47_2
ERZ814934	PRJEB28156	SAMEA5405210	ERS3210524	165436	uncultured Flavobacteriaceae bacterium	20110523_Bin_48_1
ERZ814935	PRJEB28156	SAMEA5405211	ERS3210525	165436	uncultured Flavobacteriaceae bacterium	20110523_Bin_48_2
ERZ814936	PRJEB28156	SAMEA5405213	ERS3210527	165436	uncultured Flavobacteriaceae bacterium	20110523_Bin_51_1
ERZ814937	PRJEB28156	SAMEA5405214	ERS3210528	1118066	uncultured SAR92 cluster bacterium	20110523_Bin_52_1
ERZ814938	PRJEB28156	SAMEA5405215	ERS3210529	1118066	uncultured SAR92 cluster bacterium	20110523_Bin_52_2
ERZ814939	PRJEB28156	SAMEA5405212	ERS3210526	1054138	uncultured Hellea sp.	20110523_Bin_5_2
ERZ814940	PRJEB28156	SAMEA5405216	ERS3210530	174711	uncultured Polaribacter sp.	20110523_Bin_54_1
ERZ814941	PRJEB28156	SAMEA5405217	ERS3210531	213322	uncultured Flavobacteriales bacterium	20110523_Bin_57
ERZ814942	PRJEB28156	SAMEA5405218	ERS3210532	165436	uncultured Flavobacteriaceae bacterium	20110523_Bin_59_1
ERZ814943	PRJEB28156	SAMEA5405219	ERS3210533	1765024	uncultured Paraglaciecola sp.	20110523_Bin_59_2
ERZ814944	PRJEB28156	SAMEA5405221	ERS3210535	165436	uncultured Flavobacteriaceae bacterium	20110523_Bin_61_1
ERZ814945	PRJEB28156	SAMEA5405220	ERS3210534	332614	uncultured Pseudomonadales bacterium	20110523_Bin_6_1
ERZ814946	PRJEB28156	SAMEA5405222	ERS3210536	165436	uncultured Flavobacteriaceae bacterium	20110523_Bin_62_1
ERZ814947	PRJEB28156	SAMEA5405223	ERS3210537	152507	uncultured actinobacterium	20110523_Bin_63_1
ERZ814948	PRJEB28156	SAMEA5405224	ERS3210538	152507	uncultured actinobacterium	20110523_Bin_63_3
ERZ814949	PRJEB28156	SAMEA5405225	ERS3210539	152507	uncultured actinobacterium	20110523_Bin_64_1
ERZ814950	PRJEB28156	SAMEA5405226	ERS3210540	165436	uncultured Flavobacteriaceae bacterium	20110523_Bin_67
ERZ814951	PRJEB28156	SAMEA5405227	ERS3210541	332614	uncultured Pseudomonadales bacterium	20110523_Bin_68_1
ERZ814952	PRJEB28156	SAMEA5405228	ERS3210542	165436	uncultured Flavobacteriaceae bacterium	20110523_Bin_69_1
ERZ814953	PRJEB28156	SAMEA5405229	ERS3210543	165436	uncultured Flavobacteriaceae bacterium	20110523_Bin_69_2
ERZ814954	PRJEB28156	SAMEA5405230	ERS3210544	239732	uncultured Methylophilaceae bacterium	20110523_Bin_69_3
ERZ814955	PRJEB28156	SAMEA5405232	ERS3210546	165436	uncultured Flavobacteriaceae bacterium	20110523_Bin_70
ERZ814956	PRJEB28156	SAMEA5405233	ERS3210547	188056	uncultured Burkholderiaceae bacterium	20110523_Bin_71_1
ERZ814957	PRJEB28156	SAMEA5405231	ERS3210545	1538529	uncultured Planktomarina sp.	20110523_Bin_7_1
ERZ814958	PRJEB28156	SAMEA5405234	ERS3210548	213322	uncultured Flavobacteriales bacterium	20110523_Bin_72
ERZ814959	PRJEB28156	SAMEA5405235	ERS3210549	1118066	uncultured SAR92 cluster bacterium	20110523_Bin_74
ERZ814960	PRJEB28156	SAMEA5405236	ERS3210550	512288	uncultured Cryomorphaceae bacterium	20110523_Bin_75_1
ERZ814961	PRJEB28156	SAMEA5405237	ERS3210551	1118066	uncultured SAR92 cluster bacterium	20110523_Bin_78_1
ERZ814962	PRJEB28156	SAMEA5405238	ERS3210552	296830	uncultured Rhodospirillales bacterium	20110523_Bin_79_1
ERZ814963	PRJEB28156	SAMEA5405241	ERS3210555	165436	uncultured Flavobacteriaceae bacterium	20110523_Bin_80_1
ERZ814964	PRJEB28156	SAMEA5405239	ERS3210553	157276	uncultured Rhodobacteraceae bacterium	20110523_Bin_8_1
ERZ814965	PRJEB28156	SAMEA5405240	ERS3210554	157276	uncultured Rhodobacteraceae bacterium	20110523_Bin_8_2
ERZ814966	PRJEB28156	SAMEA5405242	ERS3210556	512288	uncultured Cryomorphaceae bacterium	20110523_Bin_84
ERZ814967	PRJEB28156	SAMEA5405243	ERS3210557	157276	uncultured Rhodobacteraceae bacterium	20110523_Bin_85_1
ERZ814969	PRJEB28156	SAMEA5405244	ERS3210558	1118066	uncultured SAR92 cluster bacterium	20110523_Bin_87_1
ERZ814970	PRJEB28156	SAMEA5405245	ERS3210559	1655483	uncultured Luminiphilus sp.	20110523_Bin_89_1
ERZ814971	PRJEB28156	SAMEA5405246	ERS3210560	906971	uncultured Cyclobacteriaceae bacterium	20110523_Bin_90
ERZ814972	PRJEB28156	SAMEA5405247	ERS3210561	165436	uncultured Flavobacteriaceae bacterium	20110523_Bin_91_1
ERZ814973	PRJEB28156	SAMEA5405248	ERS3210562	293405	uncultured Sphingomonadales bacterium	20110523_Bin_92_1
ERZ814974	PRJEB28156	SAMEA5405249	ERS3210563	165436	uncultured Flavobacteriaceae bacterium	20110523_Bin_93_1
ERZ814975	PRJEB28156	SAMEA5405250	ERS3210564	165436	uncultured Flavobacteriaceae bacterium	20110523_Bin_93_2
[truncated: 1,160 more rows]
