# Supplementary material for: In marine Bacteroidetes the bulk of glycan degradation during algae blooms is mediated by few clades using a restricted set of genes
Source: ISME J. 2019 Jul 17;13(11):2800–16. doi: 10.1038/s41396-019-0476-y (PMC6794258; doi:10.1038/s41396-019-0476-y)
Supplement: Supplementary file 11 — Dataset 1 [file 41396_2019_476_MOESM11_ESM.zip]

Archive with 9 entries (6 files):
- Supplementary_Data/
- Supplementary_Data/.DS_Store
- __MACOSX/
- __MACOSX/Supplementary_Data/
- __MACOSX/Supplementary_Data/._.DS_Store
- Supplementary_Data/PUL-contigs.gbk
- __MACOSX/Supplementary_Data/._PUL-contigs.gbk
- Supplementary_Data/PUL-contigs_metadata.tsv
- __MACOSX/Supplementary_Data/._PUL-contigs_metadata.tsv
