# Supplementary material for: In marine Bacteroidetes the bulk of glycan degradation during algae blooms is mediated by few clades using a restricted set of genes
Source: ISME J. 2019 Jul 17;13(11):2800–16. doi: 10.1038/s41396-019-0476-y (PMC6794258; doi:10.1038/s41396-019-0476-y)
Supplement: Supplementary file 11 — Dataset 1 [file 41396_2019_476_MOESM11_ESM.zip › Supplementary_Data/PUL-contigs_metadata.tsv]

PUL_ID	PUL_contig_ID	MAG_affiliation_of_PUL_contig	Mash_cluster_affiliation_of_PUL_contig	SusC_gene_identifier	SusD_gene_identifier	PUL_pattern
NODE_1116_length_24677_cov_4.82277_1	NODE_1116_length_24677_cov_4.82277	representative contig unbinned		20110426_52407	20110426_52406	PL7_5_PL6_1_SusCD_PL7
NODE_2337_length_16609_cov_5.37159_1	NODE_2337_length_16609_cov_5.37159	20110530_Bin_43_1-contigs.fa	mc_25	20110530_82152	20110530_82151	SusCD_GH136_GH2/CBM57_GH3
NODE_38_length_179594_cov_29.1399_1	NODE_38_length_179594_cov_29.1399	20120607_Bin_49_3-contigs.fa	mc_43	20120607_8583	20120607_8582	CE1_GH13_GH65_SusCD_GH13_GH43_12_Sul_Sul_Sul_Sul_Sul_GH43_1
NODE_54_length_133215_cov_29.8313_1	NODE_54_length_133215_cov_29.8313	20100518_Bin_75_2-contigs.fa	mc_8	20100518_9698	20100518_9697	SusCD_GH130_GH130_GH13_31
NODE_810_length_41201_cov_4.21391_1	NODE_810_length_41201_cov_4.21391	20120607_Bin_49_2-contigs.fa	mc_78	20120607_60324	20120607_60323	SusCD_GH5_46/CBM6_GH16_GH30_1
NODE_10_length_187977_cov_7.5015_1	NODE_10_length_187977_cov_7.5015	20110331_Bin_72-contigs.fa	mc_1	20110331_1996	20110331_1995	(GT4)_Sul_GH97_GH3_Sul_Sul_Sul_SusCD_GH43_12
NODE_173_length_72989_cov_8.05538_1	NODE_173_length_72989_cov_8.05538	20100413_Bin_46_2-contigs.fa	mc_1	20100413_21734	20100413_21733	GH13_GH3_SusCD_GH16
NODE_137_length_67685_cov_2.91628_1	NODE_137_length_67685_cov_2.91628	20110331_Bin_52-contigs.fa	mc_10	20110331_13605	20110331_13606	GH30_1_GH16_GH17_SusCD_GH16
NODE_3068_length_17020_cov_119.453_1	NODE_3068_length_17020_cov_119.453	20100504_Bin_23_1-contigs.fa	mc_12	20100504_106240	20100504_106241	GH65_SusCD_GH13
NODE_383_length_39965_cov_20.2423_1	NODE_383_length_39965_cov_20.2423	20110414_Bin_37_1-contigs.fa	mc_12	20110414_25006	20110414_25007	(CBM50/GH23)_SusCD_GH16_CBM6/GH5_46
NODE_670_length_30226_cov_20.3772_1	NODE_670_length_30226_cov_20.3772	20100423_Bin_46-contigs.fa	mc_12	20100423_37529	20100423_37530	GT4_GH17_GH30_1_GH17_GH16_SusCD
NODE_13_length_198431_cov_35.0315_1	NODE_13_length_198431_cov_35.0315	20110328_Bin_34_1-contigs.fa	mc_14	20110328_3021	20110328_3020	GH29_GH109_GH13_GH65_SusCD_GH43_12_GH13_GH13
NODE_172_length_61561_cov_22.3676_1	NODE_172_length_61561_cov_22.3676	20110414_Bin_30_1-contigs.fa	mc_15	20110414_15323	20110414_15324	SusCD_GH92_GH92_GH92_GH2
NODE_459_length_54531_cov_32.4212_1	NODE_459_length_54531_cov_32.4212	20120405_Bin_50_1-contigs.fa	mc_15	20120405_40095	20120405_40094	SusCD_GH16_GH3
NODE_51_length_108620_cov_104.961_1	NODE_51_length_108620_cov_104.961	20100330_Bin_61_1-contigs.fa	mc_19	20100330_10080	20100330_10079	SusCD_GH16_GH3
NODE_105_length_89964_cov_6.45489_1	NODE_105_length_89964_cov_6.45489	20120416_Bin_69_1-contigs.fa	mc_20	20120416_12736	20120416_12737	SusCD_GH13_4_GH13_31
NODE_2696_length_22074_cov_13.347_1	NODE_2696_length_22074_cov_13.347	20110428_Bin_65_2-contigs.fa	mc_21	20110428_115769	20110428_115770	GH13_GH13/CBM48_SusCD_(GH13_5_GH31_Sul_Sul)
NODE_558_length_63458_cov_15.8266_1	NODE_558_length_63458_cov_15.8266	20110523_Bin_47_2-contigs.fa	mc_21	20110523_60419	20110523_60420	SusCD_GH16_GH3_GH16
NODE_185_length_100532_cov_15.7745_1	NODE_185_length_100532_cov_15.7745	20120412_Bin_131_1-contigs.fa	mc_22	20120412_30888	20120412_30889	GH65_GH13/CBM48_SusCD_GH13
NODE_60_length_112938_cov_20.6865_1	NODE_60_length_112938_cov_20.6865	20120416_Bin_41_1-contigs.fa	mc_22	20120416_8395	20120416_8394	GH2_GH3_(SusCD)_GH16_CE1_SusCD_GH16_CBM6/GH5_46
NODE_60_length_112938_cov_20.6865_1	NODE_60_length_112938_cov_20.6865	20120416_Bin_41_1-contigs.fa	mc_22	20120416_8403	20120416_8402	GH2_GH3_SusCD_GH16_CE1_(SusCD)_GH16_CBM6/GH5_46
NODE_137_length_105453_cov_40.5596_1	NODE_137_length_105453_cov_40.5596	20120607_Bin_121_1-contigs.fa	mc_23	20120607_21113	20120607_21112	GH20_GH109_Sul_SusCD_GH16_AA12
NODE_57_length_131460_cov_7.62406_1	NODE_57_length_131460_cov_7.62406	20120531_Bin_89_1-contigs.fa	mc_24	20120531_10265	20120531_10264	PL6_1_PL17_2_SusCD_PL7
NODE_400_length_60008_cov_37.8857_1	NODE_400_length_60008_cov_37.8857	20100518_Bin_92_1-contigs.fa	mc_25	20100518_36515	20100518_36514	SusCD_GH13_31_GH13
NODE_664_length_53431_cov_31.916_1	NODE_664_length_53431_cov_31.916	20110526_Bin_69_1-contigs.fa	mc_25	20110526_58350	20110526_58349	GH3_GH130_GH18_SusCD_CE2_CE6
NODE_152_length_102879_cov_5.21144_1	NODE_152_length_102879_cov_5.21144	20120510_Bin_73_2-contigs.fa	mc_26	20120510_23619	20120510_23620	GH10/Sul_GH3_Sul_Sul_GH5_25_SusCD_GH30_Sul_Sul_Sul_PL9/CBM22_GH10_GH43_1_Sul
NODE_3_length_261137_cov_15.6114_1	NODE_3_length_261137_cov_15.6114	20110516_Bin_88_1-contigs.fa	mc_26	20110516_740	20110516_739	SusCD_GH5_46/CBM6_GH16_GH30_1
NODE_356_length_81656_cov_45.5325_1	NODE_356_length_81656_cov_45.5325	20110523_Bin_125_1-contigs.fa	mc_26	20110523_46509	20110523_46508	SusCD_GH16_GH3_GH16_GT30
NODE_10_length_263375_cov_104.67_1	NODE_10_length_263375_cov_104.67	20100408_Bin_85_1-contigs.fa	mc_28	20100408_3625	20100408_3624	GH53_GH13_19_GH13_GH31_CE1_GH13_GH65_SusCD_GH13_GH31_GH13_9/CBM48_GT5
NODE_336_length_58471_cov_132.314_1	NODE_336_length_58471_cov_132.314	20120524_Bin_102_1-contigs.fa	mc_3	20120524_30743	20120524_30742	GH13_GH13_GH65_SusCD
NODE_182_length_67084_cov_10.0676_1	NODE_182_length_67084_cov_10.0676	20110506_Bin_40_2-contigs.fa	mc_30	20110506_17893	20110506_17892	SusCD_GH16_GH3
NODE_206_length_64207_cov_25.4081_1	NODE_206_length_64207_cov_25.4081	20110509_Bin_8_1-contigs.fa	mc_30	20110509_18837	20110509_18838	SusCD_GH92_GH92_GH92_GH2
NODE_68_length_139021_cov_4.94488_1	NODE_68_length_139021_cov_4.94488	20100303_Bin_72_1-contigs.fa	mc_32	20100303_12903	20100303_12902	SusCD_GH13_31_GH37_GH13
NODE_452_length_44753_cov_6.45976_1	NODE_452_length_44753_cov_6.45976	20110530_Bin_16_2-contigs.fa	mc_33	20110530_36778	20110530_36777	PL6_1_PL17_2_(SusCD)_SusCD_PL7_PL7
NODE_452_length_44753_cov_6.45976_1	NODE_452_length_44753_cov_6.45976	20110530_Bin_16_2-contigs.fa	mc_33	20110530_36786	20110530_36785	PL6_1_PL17_2_SusCD_(SusCD)_PL7_PL7
NODE_1_length_818190_cov_10.0962_1	NODE_1_length_818190_cov_10.0962	20110428_Bin_119-contigs.fa	mc_34	20110428_14	20110428_15	SusCD_CBM6/GH5_CE1_GH30_1
NODE_16_length_188776_cov_3.57022_1	NODE_16_length_188776_cov_3.57022	20110426_Bin_68-contigs.fa	mc_34	20110426_3406	20110426_3405	SusCD_GH16_GH3_GH17_GH30_1_GH17
NODE_1_length_634268_cov_178.717_2	NODE_1_length_634268_cov_178.717	20120426_Bin_74_1-contigs.fa	mc_35	20120426_131	20120426_132	SusCD_CBM6/GH5_46_GH16_GH30_1
NODE_237_length_59288_cov_22.7311_1	NODE_237_length_59288_cov_22.7311	20110512_Bin_60-contigs.fa	mc_35	20110512_20084	20110512_20085	GT2_GH20_GH92_SusCD_GH16_GH16_GH17_GH30_1
NODE_571_length_49546_cov_12.1903_1	NODE_571_length_49546_cov_12.1903	20100518_Bin_42_1-contigs.fa	mc_35	20100518_45517	20100518_45518	PL6_1_PL7_5_PL7_PL6_1_PL6_1/CBM32_PL17_2_SusCD_PL7_(SusCD)
NODE_571_length_49546_cov_12.1903_1	NODE_571_length_49546_cov_12.1903	20100518_Bin_42_1-contigs.fa	mc_35	20100518_45523	20100518_45524	PL6_1_PL7_5_PL7_PL6_1_PL6_1/CBM32_PL17_2_(SusCD)_PL7_SusCD
NODE_10_length_225271_cov_4.99874_1	NODE_10_length_225271_cov_4.99874	20110421_Bin_63-contigs.fa	mc_38	20110421_2591	20110421_2590	GH3_SusCD_GH16
NODE_1501_length_32475_cov_47.7192_1	NODE_1501_length_32475_cov_47.7192	20110428_Bin_45_2-contigs.fa	mc_4	20110428_85489	20110428_85488	GH2_GH3_SusCD_GH16
NODE_665_length_39546_cov_6.14318_1	NODE_665_length_39546_cov_6.14318	20120503_Bin_85_1-contigs.fa	mc_4	20120503_45990	20120503_45989	GH16_CBM6/GH5_46_SusCD
NODE_87_length_102275_cov_4.58978_1	NODE_87_length_102275_cov_4.58978	20120426_Bin_53_1-contigs.fa	mc_4	20120426_13117	20120426_13116	GH65_GH13/CBM48_SusCD_GH13
NODE_336_length_43244_cov_42.2772_1	NODE_336_length_43244_cov_42.2772	20100430_Bin_65_1-contigs.fa	mc_40	20100430_29882	20100430_29881	GH92_GH130_GH18_SusCD
NODE_552_length_48969_cov_228.248_1	NODE_552_length_48969_cov_228.248	20100504_Bin_70_1-contigs.fa	mc_40	20100504_42780	20100504_42779	SusCD_GH16_GH3_GH17_GH30_1_GH17
NODE_643_length_44702_cov_253.483_1	NODE_643_length_44702_cov_253.483	20100504_Bin_70_1-contigs.fa	mc_40	20100504_46834	20100504_46833	GH10/Sul_GH3_Sul_Sul_SusCD_Sul_Sul_GH10_Sul_Sul_Sul_Sul_(SusCD)_Sul
NODE_643_length_44702_cov_253.483_1	NODE_643_length_44702_cov_253.483	20100504_Bin_70_1-contigs.fa	mc_40	20100504_46819	20100504_46818	GH10/Sul_GH3_Sul_Sul_(SusCD)_Sul_Sul_GH10_Sul_Sul_Sul_Sul_SusCD_Sul
NODE_874_length_31019_cov_4.67869_1	NODE_874_length_31019_cov_4.67869	20110516_Bin_15_1-contigs.fa	mc_40	20110516_48476	20110516_48477	(SusCD)_Sul_Sul_GH128_Sul_SusCD_GH10/Sul_GH3_Sul_Sul
NODE_874_length_31019_cov_4.67869_1	NODE_874_length_31019_cov_4.67869	20110516_Bin_15_1-contigs.fa	mc_40	20110516_48467	20110516_48468	SusCD_Sul_Sul_GH128_Sul_(SusCD)_GH10/Sul_GH3_Sul_Sul
NODE_104_length_91925_cov_37.9784_2	NODE_104_length_91925_cov_37.9784	20110516_Bin_85-contigs.fa	mc_41	20110516_13401	20110516_13402	SusCD_CBM6/GH5_46_GH30_1
NODE_80_length_166192_cov_114.548_1	NODE_80_length_166192_cov_114.548	20110523_Bin_127-contigs.fa	mc_41	20110523_18162	20110523_18161	GH5_4_GH10/Sul_GH3_Sul_Sul_SusCD_GH30_Sul_Sul_Sul_PL9/CBM22_GH10_GH43_1_(Sul_Sul_Sul_GH128_Sul_Sul)
NODE_822_length_35156_cov_61.0989_1	NODE_822_length_35156_cov_61.0989	20110519_Bin_92_1-contigs.fa	mc_41	20110519_51460	20110519_51459	SusCD_GH92_GH17_GH17_GH30_1_GH17
NODE_1_length_448444_cov_27.0221_1	NODE_1_length_448444_cov_27.0221	20120607_Bin_49_3-contigs.fa	mc_43	20120607_356	20120607_355	GH2_GH130_CBM9_GH92_GH92_SusCD_GH20_CE2
NODE_27_length_170865_cov_53.2469_1	NODE_27_length_170865_cov_53.2469	20100504_Bin_54_2-contigs.fa	mc_43	20100504_6133	20100504_6134	GT30_GH16_GH3_GH16_(SusDC)_SusCD_CBM6/GH5_46_GH30_1_CE1
NODE_27_length_170865_cov_53.2469_1	NODE_27_length_170865_cov_53.2469	20100504_Bin_54_2-contigs.fa	mc_43	20100504_6128	20100504_6127	CE1_GH30_1_GH5_46/CBM6_(SusDC)_SusCD_GH16_GH3_GH16_GT30
NODE_38_length_179594_cov_29.1399_1	NODE_38_length_179594_cov_29.1399	20120607_Bin_49_3-contigs.fa	mc_43	20120607_8550	20120607_8551	GH5_25_GH10/Sul_GH3_Sul_Sul_SusCD_Sul_Sul_Sul_Sul_PL9/CBM22_GH10_GH43_1_Sul
NODE_668_length_46328_cov_31.5999_1	NODE_668_length_46328_cov_31.5999	20120607_Bin_49_3-contigs.fa	mc_43	20120607_54321	20120607_54322	SusCD_GH92_GH17_GH17_GH30_1_GH17
NODE_694_length_28974_cov_16.0303_1	NODE_694_length_28974_cov_16.0303	20100430_Bin_33_1-contigs.fa	mc_47	20100430_41944	20100430_41945	SusCD_GH16_GH3_GT30
NODE_406_length_52281_cov_3.31087_1	NODE_406_length_52281_cov_3.31087	20120308_Bin_100_1-contigs.fa	mc_48	20120308_29878	20120308_29879	GH2_GH3_SusCD_GH16
NODE_1257_length_27638_cov_3.93849_1	NODE_1257_length_27638_cov_3.93849	20120503_Bin_18_1-contigs.fa	mc_49	20120503_64321	20120503_64320	GH3_SusCD_GH16_(GT4)
NODE_349_length_68052_cov_7.46133_1	NODE_349_length_68052_cov_7.46133	20120510_Bin_47_2-contigs.fa	mc_49	20120510_39220	20120510_39219	(GH13)_SusCD_CBM6/GH5_46_GH16_GH3/CBM32
NODE_539_length_44030_cov_4.26997_1	NODE_539_length_44030_cov_4.26997	20120503_Bin_18_1-contigs.fa	mc_49	20120503_40997	20120503_40996	GH65_GH13_SusCD_GH13
NODE_164_length_75607_cov_115.384_1	NODE_164_length_75607_cov_115.384	20100420_Bin_28_1-contigs.fa	mc_5	20100420_19714	20100420_19713	SusCD_GH13_31_GH13
NODE_253_length_60355_cov_91.2988_1	NODE_253_length_60355_cov_91.2988	20100420_Bin_28_1-contigs.fa	mc_5	20100420_25360	20100420_25361	SusCD_CBM6/GH5_46_GH16_GH30_1
NODE_44_length_120453_cov_184.339_1	NODE_44_length_120453_cov_184.339	20100330_Bin_54_1-contigs.fa	mc_5	20100330_9374	20100330_9373	SusCD_CBM4_GH16_GH17_GH30_1
NODE_8_length_374686_cov_12.3233_1	NODE_8_length_374686_cov_12.3233	20120510_Bin_129_1-contigs.fa	mc_50	20120510_3053	20120510_3054	GH3_SusCD_GH16
NODE_251_length_67050_cov_21.7051_1	NODE_251_length_67050_cov_21.7051	20120531_Bin_58_1-contigs.fa	mc_52	20120531_26588	20120531_26587	PL7_PL7_5_SusCD_PL7_(SusCD)
NODE_365_length_54146_cov_22.6057_1	NODE_365_length_54146_cov_22.6057	20120531_Bin_58_1-contigs.fa	mc_52	20120531_33225	20120531_33226	SusCD_GH16_GH17_GH30_1_GH16
NODE_158_length_123371_cov_17.4447_1	NODE_158_length_123371_cov_17.4447	20110523_Bin_132-contigs.fa	mc_53	20110523_28341	20110523_28342	(SusCD)_GH16_GH17_GH30_1_GH17_SusCD_CBM6/GH5_46_GH16_GH30_1
NODE_158_length_123371_cov_17.4447_1	NODE_158_length_123371_cov_17.4447	20110523_Bin_132-contigs.fa	mc_53	20110523_28327	20110523_28328	SusCD_GH16_GH17_GH30_1_GH17_(SusCD)_CBM6/GH5_46_GH16_GH30_1
NODE_60_length_185119_cov_21.1729_1	NODE_60_length_185119_cov_21.1729	20110523_Bin_132-contigs.fa	mc_53	20110523_14884	20110523_14883	GH3_SusCD_GH3
NODE_858_length_34080_cov_23.5989_1	NODE_858_length_34080_cov_23.5989	20110519_Bin_97-contigs.fa	mc_53	20110519_52630	20110519_52629	SusCD_GH10/Sul_GH3_Sul
NODE_398_length_65748_cov_5.12181_1	NODE_398_length_65748_cov_5.12181	20110428_Bin_46_2-contigs.fa	mc_54	20110428_39665	20110428_39664	GH3_SusCD_GH16
NODE_120_length_94241_cov_10.3887_1	NODE_120_length_94241_cov_10.3887	20100413_Bin_59-contigs.fa	mc_55	20100413_17449	20100413_17448	SusCD_CBM6/GH5_46_GH16_GH30_1
NODE_176_length_72920_cov_42.0924_1	NODE_176_length_72920_cov_42.0924	20100420_Bin_62_1-contigs.fa	mc_55	20100420_20557	20100420_20558	SusCD_GH16_GH3_GH17_GH30_1_GH17_CBM4
NODE_9_length_200663_cov_47.5625_1	NODE_9_length_200663_cov_47.5625	20100423_Bin_63-contigs.fa	mc_55	20100423_2043	20100423_2042	GH13_19_GH13_GH31_CE1_GH13_GH65_SusCD_GH13
NODE_50_length_163263_cov_5.74747_2	NODE_50_length_163263_cov_5.74747	20120607_Bin_76_2-contigs.fa	mc_57	20120607_10422	20120607_10421	(SusCD)_Sul_GH92_GH109_Sul_Sul_Sul_GH105_Sul_PL15_Sul_Sul_Sul_Sus(C)CD_GH105
NODE_50_length_163263_cov_5.74747_2	NODE_50_length_163263_cov_5.74747	20120607_Bin_76_2-contigs.fa	mc_57	20120607_10423		(SusCD)_Sul_GH92_GH109_Sul_Sul_Sul_GH105_Sul_PL15_Sul_Sul_Sul_SusC(C)D_GH105
NODE_50_length_163263_cov_5.74747_2	NODE_50_length_163263_cov_5.74747	20120607_Bin_76_2-contigs.fa	mc_57	20120607_10440	20120607_10439	(CE14)_GH78_CE6_Sul_GH28_Sul_Sul_Sul_SusCD_Sul_GH92_GH109
NODE_714_length_44696_cov_7.05193_1	NODE_714_length_44696_cov_7.05193	20120607_Bin_76_2-contigs.fa	mc_57	20120607_56323	20120607_56322	Sul_Sul_GH13_GH65_SusCD_GH43_12_Sul_Sul_CE6_Sul_Sul_Sul_GH117_Sul
NODE_937_length_43581_cov_12.747_1	NODE_937_length_43581_cov_12.747	20110526_Bin_128_1-contigs.fa	mc_57	20110526_70759	20110526_70758	GH29_GH33_Sul_Sul_Sul_Sul_GH78_GH43_31_SusCD_Sul_Sul_Sul_Sul
NODE_8_length_233506_cov_63.8145_1	NODE_8_length_233506_cov_63.8145	20100504_Bin_100-contigs.fa	mc_59	20100504_2536	20100504_2537	SusCD_GH13_31_GH37_GH13_GH13_18
NODE_69_length_124121_cov_10.3978_2	NODE_69_length_124121_cov_10.3978	20100413_Bin_77_1-contigs.fa	mc_6	20100413_12477	20100413_12476	PL6_1_PL17_2_SusCD
NODE_9_length_260054_cov_14.9843_1	NODE_9_length_260054_cov_14.9843	20120426_Bin_88_1-contigs.fa	mc_6		20120426_2655	GH3_GT4_(SusDC)D_GH20
NODE_9_length_260054_cov_14.9843_1	NODE_9_length_260054_cov_14.9843	20120426_Bin_88_1-contigs.fa	mc_6	20120426_2656	20120426_2657	GH3_GT4_SusD(CD)_GH20
NODE_455_length_58327_cov_25.2387_1	NODE_455_length_58327_cov_25.2387	20100303_Bin_36_2-contigs.fa	mc_7	20100303_41940	20100303_41941	SusCD_GH13_31_GH13
NODE_7_length_284015_cov_15.8112_1	NODE_7_length_284015_cov_15.8112	20100408_Bin_86-contigs.fa	mc_70	20100408_2717	20100408_2716	SusCD_GH16_GH17_GH30_1_GH17
NODE_22_length_210329_cov_13.6946_2	NODE_22_length_210329_cov_13.6946	20120607_Bin_122_1-contigs.fa	mc_74	20120607_5518	20120607_5517	SusCD_GH16_GH3
NODE_1311_length_34988_cov_10.2692_1	NODE_1311_length_34988_cov_10.2692	20110428_Bin_94_1-contigs.fa	mc_75	20110428_79363	20110428_79362	SusCD_GH16_GH30_1_GH17
NODE_1176_length_25263_cov_3.06621_1	NODE_1176_length_25263_cov_3.06621	20120426_Bin_36_1-contigs.fa	mc_76	20120426_57411	20120426_57410	SusCD_CBM6/GH5_46_GH30_1
NODE_164_length_77424_cov_7.06885_1	NODE_164_length_77424_cov_7.06885	20110516_Bin_76-contigs.fa	mc_79	20110516_18117	20110516_18116	SusCD_GH30_Sul_Sul_Sul_PL9/CBM22_GH10_GH43_1_GH10_GH10/Sul_GH3_Sul_Sul
NODE_262_length_58021_cov_7.46043_1	NODE_262_length_58021_cov_7.46043	20110509_Bin_85-contigs.fa	mc_79	20110509_21998	20110509_21999	SusCD_CBM6/GH5_46_GH16_GH30_1
NODE_107_length_100575_cov_109.887_1	NODE_107_length_100575_cov_109.887	20110519_Bin_85-contigs.fa	mc_8	20110519_14853	20110519_14854	(GT2)_SusCD_GH144_GH3_GH97_GH94
NODE_129_length_85059_cov_66.3766_1	NODE_129_length_85059_cov_66.3766	20110516_Bin_74_1-contigs.fa	mc_8	20110516_15429	20110516_15428	SusCD_GH94_GH94_Sul_GH3_GH5_2_Sul
NODE_154_length_84720_cov_93.9051_1	NODE_154_length_84720_cov_93.9051	20110519_Bin_85-contigs.fa	mc_8	20110519_18834	20110519_18833	(SusDC)_Sul_Sul_GH3_GH10/Sul_GH5_4_CBM9_Sul_SusCD_GH92_GH92_Sul_Sul_Sul_GH92_GH3_Sul_GH92_Sul
NODE_154_length_84720_cov_93.9051_1	NODE_154_length_84720_cov_93.9051	20110519_Bin_85-contigs.fa	mc_8	20110519_18857	20110519_18858	Sul_GH92_Sul_GH3_GH92_Sul_Sul_Sul_GH92_GH92_(SusDC)_Sul_CBM9_GH5_4_GH10/Sul_GH3_Sul_Sul_SusCD
NODE_2952_length_18552_cov_33.4229_1	NODE_2952_length_18552_cov_33.4229	20100518_Bin_75_2-contigs.fa	mc_8	20100518_109204	20100518_109203	SusCD_GH5_46/CBM6_GH16_GH30_1
NODE_473_length_42368_cov_14.9597_1	NODE_473_length_42368_cov_14.9597	20110512_Bin_74_1-contigs.fa	mc_8	20110512_31218	20110512_31217	GH130_CBM9_GH92_SusCD_(CE2)
NODE_486_length_62964_cov_6.3273_1	NODE_486_length_62964_cov_6.3273	20110526_Bin_107_1-contigs.fa	mc_8	20110526_48423	20110526_48422	(SusCD)_GH16_SusCD_GH3_GH16_GT30
NODE_486_length_62964_cov_6.3273_1	NODE_486_length_62964_cov_6.3273	20110526_Bin_107_1-contigs.fa	mc_8	20110526_48429	20110526_48428	SusCD_GH16_(SusCD)_GH3_GH16_GT30
NODE_236_length_75711_cov_5.44131_1	NODE_236_length_75711_cov_5.44131	20100518_Bin_62_2-contigs.fa	mc_81	20100518_26099	20100518_26100	GT30_GH16_GH3_GH16_(SusDC)_SusCD_CBM6/GH5_46_GH30_1
NODE_236_length_75711_cov_5.44131_1	NODE_236_length_75711_cov_5.44131	20100518_Bin_62_2-contigs.fa	mc_81	20100518_26094	20100518_26093	GH30_1_GH5_46/CBM6_(SusDC)_SusCD_GH16_GH3_GH16_GT30
NODE_1292_length_23156_cov_24.0026_1	NODE_1292_length_23156_cov_24.0026	20100408_Bin_71-contigs.fa	mc_9	20100408_61011	20100408_61010	SusCD_GH92_GH92_Sul_Sul_Sul_Sul
NODE_2626_length_11960_cov_10.9928_1	NODE_2626_length_11960_cov_10.9928	20100420_Bin_24_1-contigs.fa	mc_9	20100420_78773	20100420_78774	SusCD_GH10/Sul_GH3_Sul_Sul
NODE_4_length_371986_cov_9.3668_1	NODE_4_length_371986_cov_9.3668	20120503_Bin_84_1-contigs.fa	mc_9	20120503_1340	20120503_1339	GH32_SusCD_GH37_GH65_GH13_18
NODE_42_length_141943_cov_10.1787_2	NODE_42_length_141943_cov_10.1787	20120503_Bin_84_1-contigs.fa	mc_9	20120503_8475	20120503_8476	SusCD_GH16_GH16_GH30_1_GH17_GH30_1_GH17_GH17
NODE_1161_length_25146_cov_12.0101_1	NODE_1161_length_25146_cov_12.0101	representative contig unbinned		20120531_60270	20120531_60269	GH20_SusCD_GH2_GH92
NODE_552_length_41551_cov_4.15985_1	NODE_552_length_41551_cov_4.15985	representative contig unbinned		20120531_41425	20120531_41426	SusCD_GH116_Sul_GH116
NODE_894_length_38960_cov_2.75886_1	NODE_894_length_38960_cov_2.75886	20120607_Bin_103-contigs.fa	mc_42	20120607_63481	20120607_63480	SusCD_GH16_GH17_GH30_1_GH16_(GH65)
NODE_130_length_118342_cov_15.9962_1	NODE_130_length_118342_cov_15.9962	20110526_Bin_105_1-contigs.fa	mc_2	20110526_20900	20110526_20901	SusCD_GH20_GH5_13_CE6
NODE_193_length_65474_cov_27.4988_1	NODE_193_length_65474_cov_27.4988	20110512_Bin_84_1-contigs.fa	mc_35	20110512_17495	20110512_17494	(SusC)_GH92_GH18_GH130_GH43_2_Sul_SusCD_GH43_2_GH92_GH92_Sul_Sul_Sul_GH92_GH3_Sul_GH2_Sul_Sul
NODE_193_length_65474_cov_27.4988_1	NODE_193_length_65474_cov_27.4988	20110512_Bin_84_1-contigs.fa	mc_35	20110512_17510		SusC_GH92_GH18_GH130_GH43_2_Sul_(SusCD)_GH43_2_GH92_GH92_Sul_Sul_Sul_GH92_GH3_Sul_GH2_Sul_Sul
NODE_432_length_45887_cov_6.00531_2	NODE_432_length_45887_cov_6.00531	representative contig unbinned		20110509_30303	20110509_30302	GH2_GH63_SusCD_Sul
NODE_3189_length_19533_cov_13.0189_1	NODE_3189_length_19533_cov_13.0189	20110428_Bin_38_1-contigs.fa	mc_36	20110428_125724	20110428_125723	GH29_GH109_GH13_GH65_SusCD_GH43_12_GH13_GH13
NODE_390_length_77843_cov_33.0286_1	NODE_390_length_77843_cov_33.0286	20110523_Bin_95_1-contigs.fa	mc_37	20110523_48923	20110523_48922	GH30_1_GH16_GH3_SusCD_GH16
NODE_337_length_43182_cov_34.0146_1	NODE_337_length_43182_cov_34.0146	representative contig unbinned		20100430_29920	20100430_29921	SusCD_GH136_GH2/CBM57_GH3
NODE_2601_length_22562_cov_5.18266_1	NODE_2601_length_22562_cov_5.18266	representative contig unbinned		20110428_113690	20110428_113689	SusCD_GH30_Sul_Sul_Sul_PL9/CBM22
NODE_334_length_51155_cov_13.5227_1	NODE_334_length_51155_cov_13.5227	20100413_Bin_42_1-contigs.fa	mc_5	20100413_31191	20100413_31192	Sul_SusCD_GH92_Sul_Sul_Sul_GH92_Sul_Sul_GH92
NODE_251_length_67050_cov_21.7051_1	NODE_251_length_67050_cov_21.7051	20120531_Bin_58_1-contigs.fa	mc_52	20120531_26581	20120531_26580	PL7_PL7_5_(SusCD)_PL7_SusCD
NODE_1297_length_35718_cov_15.2137_1	NODE_1297_length_35718_cov_15.2137	20110526_Bin_78_2-contigs.fa	mc_63	20110526_84429	20110526_84428	SusCD_GH92_GH92_GH92_GH3_GH3
NODE_995_length_38952_cov_7.7576_1	NODE_995_length_38952_cov_7.7576	20120510_Bin_65_2-contigs.fa	mc_66	20120510_69460	20120510_69461	SusCD_GH30_Sul_Sul_Sul_PL9/CBM22_GH10_GH43_1_GH10/Sul_GH3_Sul
NODE_278_length_79781_cov_8.22418_1	NODE_278_length_79781_cov_8.22418	representative contig unbinned		20120412_38502	20120412_38501	SusCD_CBM4_GH16_GH17_GH30_1_GH17
NODE_1004_length_27561_cov_26.1575_1	NODE_1004_length_27561_cov_26.1575	20110512_Bin_84_1-contigs.fa	mc_35	20110512_48236	20110512_48237	SusCD_GH2_GH53_GH53
NODE_1051_length_25450_cov_19.5255_1	NODE_1051_length_25450_cov_19.5255	20110421_Bin_3_6-contigs.fa	mc_14	20110421_48612	20110421_48613	SusCD_GH136_GH2/CBM57_GH3
NODE_373_length_51211_cov_8.4164_1	NODE_373_length_51211_cov_8.4164	20120426_Bin_47_1-contigs.fa	mc_21	20120426_31529	20120426_31528	GH13/CBM48_SusCD_GH13_5_GH31
NODE_4395_length_13037_cov_9.11192_1	NODE_4395_length_13037_cov_9.11192	20100504_Bin_10-contigs.fa	mc_35	20100504_125213	20100504_125214	SusCD_GH30_1_GH16
NODE_507_length_39051_cov_4.63301_1	NODE_507_length_39051_cov_4.63301	representative contig unbinned		20100420_36839	20100420_36838	GH29_Sul_Sul_GH2_SusCD_GH86_GH86_Sul_GH29
NODE_603_length_41785_cov_20.5595_1	NODE_603_length_41785_cov_20.5595	20120503_Bin_23_1-contigs.fa	mc_15	20120503_43625	20120503_43624	GH130_CBM9_GH92_SusCD_CE2
NODE_719_length_24469_cov_4.51764_1	NODE_719_length_24469_cov_4.51764	representative contig unbinned		20100330_37214	20100330_37213	SusCD_GH10_GH3_Sul_GH5_25_Sul_Sul_Sul_Sul
NODE_791_length_27594_cov_13.7968_1	NODE_791_length_27594_cov_13.7968	representative contig unbinned		20110404_37029	20110404_37028	PL7_PL7_5_SusCD_PL7_PL6_1
